# Supplementary material for: Porcupine inhibition is a promising pharmacological treatment for severe sclerosteosis pathologies
Source: Bone Res. 2025 Apr 7;13:44. doi: 10.1038/s41413-025-00406-3 (PMC11973224; doi:10.1038/s41413-025-00406-3)
Supplement: Supplementary file 2 [file 41413_2025_406_MOESM2_ESM.xlsx]

## Sheet: Day 7 LGKvsControl_DEG_all data
gene_id	T1D7	T2D7	T3D7	C1D7	C2D7	C3D7	DRUG7	DMSO7	log2FoldChange	pvalue	padj	gene_name	gene_chr	gene_start	gene_end	gene_strand	gene_length	gene_biotype	gene_description	tf_family	T1D7_count	T2D7_count	T3D7_count	C1D7_count	C2D7_count	C3D7_count	T1D7_fpkm	T2D7_fpkm	T3D7_fpkm	C1D7_fpkm	C2D7_fpkm	C3D7_fpkm
ENSMUSG00000032076	0	0	0	104.051	100.113	85.8564	0	96.6733	-9.19943	4.70506e-14	1.08353e-12	Cadm1	9	47441471	47769413	+	11798	protein_coding	cell adhesion molecule 1 [Source:MGI Symbol;Acc:MGI:1889272]	-	0	0	0	115	65	89	0	0	0	0.400117	0.384691	0.329809
ENSMUSG00000067101	0	0.904694	0	161.053	132.457	135.055	0.301565	142.855	-8.80491	3.07326e-13	6.75955e-12	1700010H22Rik	5	98701488	98714863	-	1355	lncRNA	RIKEN cDNA 1700010H22 gene [Source:MGI Symbol;Acc:MGI:1922750]	-	0	1	0	178	86	140	0	0.030337	0	5.39235	4.43166	4.51721
ENSMUSG00000061126	0	0	0	44.3347	16.9422	47.2692	0	36.182	-7.79913	2.38545e-09	3.74343e-08	Cyp4f39	17	32671697	32712294	+	2856	protein_coding	cytochrome P450, family 4, subfamily f, polypeptide 39 [Source:MGI Symbol;Acc:MGI:2445210]	-	0	0	0	49	11	49	0	0	0	0.704264	0.268932	0.7501
ENSMUSG00000042532	0	0	0	35.2868	36.9647	34.7284	0	35.66	-7.76017	1.48929e-09	2.39582e-08	Golga7b	19	42236013	42258787	+	2988	protein_coding	golgi autoantigen, golgin subfamily a, 7B [Source:MGI Symbol;Acc:MGI:1918396]	-	0	0	0	39	24	36	0	0	0	0.535774	0.560839	0.526748
ENSMUSG00000101429	0	0	0	34.382	24.6431	27.9757	0	29.0003	-7.4695	1.16248e-08	1.71134e-07	BC055402	1	57239804	57254152	-	3301	lncRNA	cDNA sequence BC055402 [Source:MGI Symbol;Acc:MGI:3039597]	-	0	0	0	38	16	29	0	0	0	0.472537	0.33844	0.384091
ENSMUSG00000104213	0	0	0	19.0006	24.6431	27.9757	0	23.8731	-7.18064	7.69381e-08	1.01911e-06	Ighd	12	113370224	113379944	-	1900	IG_C_gene	immunoglobulin heavy constant delta [Source:MGI Symbol;Acc:MGI:96447]	-	0	0	0	21	16	29	0	0	0	0.453694	0.587995	0.667307
ENSMUSG00000018126	0	0	0	17.191	15.402	27.011	0	19.868	-6.92506	4.34135e-07	5.15942e-06	Baiap2l2	15	79142395	79169737	-	2728	protein_coding	BAI1-associated protein 2-like 2 [Source:MGI Symbol;Acc:MGI:2652819]	-	0	0	0	19	10	28	0	0	0	0.285895	0.255955	0.44874
ENSMUSG00000058806	2.49631	0.904694	6.63022	288.628	326.522	254.675	3.34374	289.942	-6.46326	1.86908e-41	1.45421e-39	Col13a1	10	61674015	61814887	-	4683	protein_coding	collagen, type XIII, alpha 1 [Source:MGI Symbol;Acc:MGI:1277201]	-	3	1	7	319	212	264	0.0241665	0.00877783	0.0643836	2.79617	3.16096	2.46468
ENSMUSG00000108900	3.32842	3.61878	0	234.341	189.444	201.618	2.31573	208.467	-6.45995	6.51673e-31	3.45553e-29	Ccdc194	8	71972764	71978355	-	1820	protein_coding	coiled-coil domain containing 194 [Source:MGI Symbol;Acc:MGI:3588239]	-	4	4	0	259	123	209	0.0829096	0.0903441	0	5.84152	4.71891	5.02061
ENSMUSG00000030206	0	0.904694	0	32.5724	18.4824	20.2582	0.301565	23.771	-6.22414	3.23237e-06	3.38271e-05	Gsg1	6	135214324	135231349	-	1586	protein_coding	germ cell associated 1 [Source:MGI Symbol;Acc:MGI:1194499]	-	0	1	0	36	12	21	0	0.0259184	0	0.931745	0.528306	0.578892
ENSMUSG00000074483	229.661	275.932	243.424	18612.4	16757.3	18504.5	249.672	17958.1	-6.1698	0	0	Bglap	3	88290808	88291771	-	618	protein_coding	bone gamma carboxyglutamate protein [Source:MGI Symbol;Acc:MGI:88156]	-	276	305	257	20571	10880	19182	16.8476	20.2872	17.9121	1366.36	1229.27	1357.02
ENSMUSG00000020805	2.49631	4.52347	0.947174	205.387	187.904	175.571	2.65565	189.621	-6.14835	1.10532e-30	5.82391e-29	Slc13a5	11	72132815	72158048	-	4940	protein_coding	solute carrier family 13 (sodium-dependent citrate transporter), member 5 [Source:MGI Symbol;Acc:MGI:3037150]	-	3	5	1	227	122	182	0.0229092	0.0416058	0.00871915	1.88624	1.72441	1.61074
ENSMUSG00000001827	0	0	0	14.4766	12.3216	6.75275	0	11.1837	-6.08622	5.13691e-05	0.000431097	Folr1	7	101507538	101519995	-	2297	protein_coding	folate receptor 1 (adult) [Source:MGI Symbol;Acc:MGI:95568]	-	0	0	0	16	8	7	0	0	0	0.285928	0.243185	0.133235
ENSMUSG00000022372	0	0.904694	0	19.9054	18.4824	25.0816	0.301565	21.1565	-6.05108	7.03211e-06	6.97347e-05	Sla	15	66652668	66703678	-	9186	protein_coding	src-like adaptor [Source:MGI Symbol;Acc:MGI:104295]	-	0	1	0	22	12	26	0	0.00447492	0	0.0983091	0.0912142	0.123745
ENSMUSG00000112778	0	0	0	8.14311	10.7814	12.5408	0	10.4884	-5.99411	7.37942e-05	0.000597872	Gm33677	10	118864195	118886404	-	2765	lncRNA	predicted gene, 33677 [Source:MGI Symbol;Acc:MGI:5592836]	-	0	0	0	9	7	13	0	0	0	0.133612	0.176771	0.205556
ENSMUSG00000042195	0	0	0	10.8575	9.24118	10.6115	0	10.2367	-5.96483	8.32659e-05	0.000665248	Slc35f2	9	53678822	53725438	+	2716	protein_coding	solute carrier family 35, member F2 [Source:MGI Symbol;Acc:MGI:1919272]	-	0	0	0	12	6	11	0	0	0	0.181363	0.154251	0.17707
ENSMUSG00000033453	0.832105	0	1.89435	57.0018	55.4471	52.0926	0.908818	54.8471	-5.93931	1.4582e-10	2.57739e-09	Adamts15	9	30810451	30833748	-	10363	protein_coding	a disintegrin-like and metallopeptidase (reprolysin type) with thrombospondin type 1 motif, 15 [Source:MGI Symbol;Acc:MGI:2449569]	-	1	0	2	63	36	54	0.00364025	0	0.00831277	0.249547	0.242563	0.227819
ENSMUSG00000026271	0.832105	0.904694	0	27.1437	35.4245	45.3399	0.578933	35.9694	-5.92184	2.19301e-07	2.72693e-06	Gpr35	1	92878587	92914113	+	4839	protein_coding	G protein-coupled receptor 35 [Source:MGI Symbol;Acc:MGI:1929509]	-	1	1	0	30	23	47	0.0077958	0.00849485	0	0.254486	0.331879	0.424643
ENSMUSG00000053199	0	0	0	14.4766	4.62059	7.71742	0	8.93822	-5.78391	0.000266744	0.0019045	Arhgap20	9	51676637	51765156	+	12685	protein_coding	Rho GTPase activating protein 20 [Source:MGI Symbol;Acc:MGI:2445175]	-	0	0	0	16	3	8	0	0	0	0.0517758	0.0165135	0.0275728
ENSMUSG00000042988	7.48894	7.23755	1.89435	292.247	263.374	272.039	5.54028	275.887	-5.6153	4.34885e-48	3.95674e-46	Notum	11	120544614	120552001	-	2408	protein_coding	notum palmitoleoyl-protein carboxylesterase [Source:MGI Symbol;Acc:MGI:1924833]	-	9	8	2	323	171	282	0.140995	0.136567	0.0357746	5.50609	4.95846	5.12005
ENSMUSG00000074486	256.288	262.361	305.937	13116.7	14693.5	12549.5	274.862	13453.2	-5.61467	0	0	Bglap2	3	88285043	88286006	-	471	protein_coding	bone gamma-carboxyglutamate protein 2 [Source:MGI Symbol;Acc:MGI:88157]	-	308	290	323	14497	9540	13009	24.6687	25.3098	29.5381	1263.44	1414.28	1207.55
ENSMUSG00000020121	10.8174	4.52347	16.102	442.442	506.725	429.282	10.4809	459.483	-5.45965	7.21538e-76	1.34984e-73	Srgap1	10	121616896	121883220	-	9132	protein_coding	SLIT-ROBO Rho GTPase activating protein 1 [Source:MGI Symbol;Acc:MGI:2152936]	-	13	5	17	489	329	445	0.0537024	0.0225069	0.0801834	2.19807	2.51558	2.13047
ENSMUSG00000079022	138.961	126.657	123.133	5431.45	6276.3	5352.03	129.584	5686.6	-5.45261	0	0	Col22a1	15	71667644	71906076	-	9203	protein_coding	collagen, type XXII, alpha 1 [Source:MGI Symbol;Acc:MGI:1916950]	-	167	140	130	6003	4075	5548	0.684547	0.625331	0.608436	26.7754	30.9176	26.3565
ENSMUSG00000053613	0	0.904694	0	15.3814	15.402	10.6115	0.301565	13.7983	-5.42598	0.000141047	0.00107088	Notumos	11	120549983	120552641	+	2659	lncRNA	notum palmitoleoyl-protein carboxylesterase, opposite strand [Source:MGI Symbol;Acc:MGI:3698431]	-	0	1	0	17	10	11	0	0.0154594	0	0.262439	0.262597	0.180865
ENSMUSG00000097561	0	0	0	4.52395	10.7814	5.78807	0	7.03113	-5.39834	0.0011797	0.00705534	4632411P08Rik	5	29583697	29595486	+	3237	lncRNA	RIKEN cDNA 4632411P08 gene [Source:MGI Symbol;Acc:MGI:1925513]	-	0	0	0	5	7	6	0	0	0	0.0634052	0.150995	0.0810382
ENSMUSG00000040732	0	0	0	5.42874	7.70098	7.71742	0	6.94905	-5.39727	0.00111228	0.00671483	Erg	16	95160028	95387452	-	3466	protein_coding	ETS transcription factor [Source:MGI Symbol;Acc:MGI:95415]	ETS	0	0	0	6	5	8	0	0	0	0.0710592	0.100728	0.100912
ENSMUSG00000120754	0	0	0	9.0479	4.62059	4.82339	0	6.16396	-5.23993	0.00226975	0.0123501	ENSMUSG00000120754	12	113389913	113390546	-	634	lncRNA	novel transcript	-	0	0	0	10	3	5	0	0	0	0.647453	0.3304	0.344796
ENSMUSG00000110698	0	0	0	0.90479	10.7814	6.75275	0	6.1463	-5.19805	0.00379361	0.0191173	Gm45875	8	126755987	126773547	-	781	lncRNA	predicted gene 45875 [Source:MGI Symbol;Acc:MGI:5804990]	-	0	0	0	1	7	7	0	0	0	0.0525589	0.625827	0.391858
ENSMUSG00000079554	0	0	0	2.71437	7.70098	7.71742	0	6.04426	-5.18899	0.00282371	0.0148875	Aox2	1	58317485	58419418	+	5771	protein_coding	aldehyde oxidase 2 [Source:MGI Symbol;Acc:MGI:3529596]	-	0	0	0	3	5	8	0	0	0	0.0213387	0.060496	0.0606067
ENSMUSG00000030790	0.832105	0	0	12.6671	6.16078	14.4702	0.277368	11.0993	-5.13287	0.000560858	0.00366783	Adm	7	110226868	110229027	+	1619	protein_coding	adrenomedullin [Source:MGI Symbol;Acc:MGI:108058]	-	1	0	0	14	4	15	0.0233007	0	0	0.354959	0.172513	0.405066
ENSMUSG00000032726	14.9779	7.23755	16.102	456.014	448.197	424.458	12.7725	442.89	-5.11443	2.33531e-78	4.52127e-76	Bmp8a	4	123206438	123237045	-	2405	protein_coding	bone morphogenetic protein 8a [Source:MGI Symbol;Acc:MGI:104515]	-	18	8	17	504	291	440	0.282341	0.136737	0.304463	8.60227	8.44861	7.99869
ENSMUSG00000020151	4.16052	5.42816	5.68305	156.529	167.881	184.254	5.09058	169.555	-5.06609	4.2966e-33	2.51012e-31	Ptprr	10	115854118	116110837	+	5929	protein_coding	protein tyrosine phosphatase, receptor type, R [Source:MGI Symbol;Acc:MGI:109559]	-	5	6	6	173	109	191	0.031813	0.0415988	0.0435884	1.19774	1.28367	1.40842
ENSMUSG00000036832	4.99263	2.71408	1.89435	114.004	117.055	93.5738	3.20035	108.211	-5.05083	1.05663e-21	3.73522e-20	Lpar3	3	145926718	145991941	+	2464	protein_coding	lysophosphatidic acid receptor 3 [Source:MGI Symbol;Acc:MGI:1929469]	-	6	3	2	126	76	97	0.0918601	0.0500486	0.0349615	2.09907	2.15368	1.72112
ENSMUSG00000022659	0	0.904694	0	5.42874	15.402	10.6115	0.301565	10.4807	-5.0135	0.000886698	0.00548422	Gcsam	16	45430743	45443230	+	3424	protein_coding	germinal center associated, signaling and motility [Source:MGI Symbol;Acc:MGI:102969]	-	0	1	0	6	10	11	0	0.0120054	0	0.0719308	0.203927	0.140456
ENSMUSG00000022066	4.16052	3.61878	2.84152	97.7173	16.9422	215.123	3.54027	109.928	-4.95655	1.58301e-06	1.74666e-05	Entpd4b	14	69792873	69822969	+	8074	protein_coding	ectonucleoside triphosphate diphosphohydrolase 4B [Source:MGI Symbol;Acc:MGI:5435040]	-	5	4	3	108	11	223	0.0233613	0.0203649	0.0160042	0.549076	0.0951287	1.20753
ENSMUSG00000020788	17.4742	32.569	16.102	690.355	685.387	672.381	22.0484	682.708	-4.95441	3.05622e-112	9.78578e-110	Atp2a3	11	72851995	72883870	+	5281	protein_coding	ATPase, Ca++ transporting, ubiquitous [Source:MGI Symbol;Acc:MGI:1194503]	-	21	36	17	763	445	697	0.15001	0.280219	0.138655	5.9307	5.88371	5.77029
ENSMUSG00000078308	0	0	0	2.71437	10.7814	1.92936	0	5.1417	-4.92841	0.00795156	0.0356568	Gm47854	9	51532725	51566427	-	3549	lncRNA	predicted gene, 47854 [Source:MGI Symbol;Acc:MGI:6097063]	-	0	0	0	3	7	2	0	0	0	0.0346987	0.137721	0.024638
ENSMUSG00000112596	0	0	0	3.61916	4.62059	6.75275	0	4.9975	-4.92813	0.00655511	0.0304188	Gm48804	10	121664923	121667963	-	3041	TEC	predicted gene, 48804 [Source:MGI Symbol;Acc:MGI:6098514]	-	0	0	0	4	3	7	0	0	0	0.0539935	0.0688831	0.100638
ENSMUSG00000044086	0.832105	0	0	4.52395	10.7814	11.5761	0.277368	8.96049	-4.79729	0.00197968	0.0109909	Lmod3	6	97215495	97229720	-	2215	protein_coding	leiomodin 3 (fetal) [Source:MGI Symbol;Acc:MGI:2444169]	-	1	0	0	5	7	12	0.0170311	0	0	0.0926603	0.220664	0.236858
ENSMUSG00000026303	7.48894	5.42816	5.68305	183.672	158.64	174.607	6.20005	172.306	-4.7915	2.83738e-34	1.73685e-32	Mlph	1	90842807	90878864	+	5357	protein_coding	melanophilin [Source:MGI Symbol;Acc:MGI:2176380]	-	9	6	6	203	103	181	0.0633778	0.0460406	0.0482426	1.55551	1.34253	1.4772
ENSMUSG00000038267	9.98526	9.95163	20.8378	392.679	352.705	348.249	13.5916	364.544	-4.76347	8.24741e-65	1.17367e-62	Slc22a23	13	34363141	34529165	-	6386	protein_coding	solute carrier family 22, member 23 [Source:MGI Symbol;Acc:MGI:1920352]	-	12	11	22	434	229	361	0.0708874	0.0708068	0.148387	2.78971	2.50388	2.47149
ENSMUSG00000062082	0	0.904694	0	7.23832	9.24118	9.64678	0.301565	8.70876	-4.76281	0.00199366	0.0110538	Cd200r4	16	44632096	44659513	+	2045	protein_coding	CD200 receptor 4 [Source:MGI Symbol;Acc:MGI:3036289]	-	0	1	0	8	6	10	0	0.020101	0	0.160581	0.204864	0.21379
ENSMUSG00000033207	6.65684	0.904694	6.63022	130.29	129.376	121.549	4.73058	127.072	-4.74073	3.07513e-25	1.32302e-23	Mamdc2	19	23279973	23425806	-	3458	protein_coding	MAM domain containing 2 [Source:MGI Symbol;Acc:MGI:1918988]	-	8	1	7	144	84	126	0.0872733	0.0118874	0.0871915	1.70937	1.69614	1.59304
ENSMUSG00000053399	42.4373	48.8535	43.57	1141.84	1264.5	1079.47	44.9536	1161.94	-4.69099	4.93708e-177	4.11012e-174	Adamts18	8	114423758	114575370	-	10178	protein_coding	a disintegrin-like and metallopeptidase (reprolysin type) with thrombospondin type 1 motif, 18 [Source:MGI Symbol;Acc:MGI:2442600]	-	51	54	46	1262	821	1119	0.189027	0.218093	0.194669	5.08973	5.63233	4.80672
ENSMUSG00000030134	1.66421	0	0.947174	19.9054	21.5627	27.011	0.870461	22.8264	-4.68632	6.58269e-06	6.57874e-05	Rasgef1a	6	117988399	118068507	+	3355	protein_coding	RasGEF domain family, member 1A [Source:MGI Symbol;Acc:MGI:1917977]	-	2	0	1	22	14	28	0.0224882	0	0.0128383	0.269171	0.291369	0.364877
ENSMUSG00000035273	12.4816	18.0939	13.2604	344.725	395.83	382.977	14.612	374.511	-4.68067	9.54552e-69	1.51365e-66	Hpse	5	100827350	100867582	-	3516	protein_coding	heparanase [Source:MGI Symbol;Acc:MGI:1343124]	-	15	20	14	381	257	397	0.160938	0.233826	0.171506	4.44809	5.10378	4.93654
ENSMUSG00000097767	0.832105	0	0	7.23832	10.7814	6.75275	0.277368	8.25748	-4.67653	0.0027361	0.0145314	Miat	5	112361094	112377261	-	10436	lncRNA	myocardial infarction associated transcript (non-protein coding) [Source:MGI Symbol;Acc:MGI:2444886]	-	1	0	0	8	7	7	0.00361478	0	0	0.0314669	0.0468351	0.0293255
ENSMUSG00000022871	34.9484	35.2831	43.57	937.362	944.14	883.645	37.9338	921.716	-4.60672	4.19355e-152	2.40768e-149	Fetub	16	22737084	22758528	+	1962	protein_coding	fetuin beta [Source:MGI Symbol;Acc:MGI:1890221]	-	42	39	46	1036	613	916	0.807545	0.817103	1.00986	21.675	21.8157	20.4116
ENSMUSG00000108398	1.66421	0.904694	0	17.191	24.6431	21.2229	0.856301	21.019	-4.56317	1.5415e-05	0.000143707	Gm30191	4	133974246	133977353	+	647	protein_coding	predicted gene, 30191 [Source:MGI Symbol;Acc:MGI:5589350]	-	2	1	0	19	16	22	0.116612	0.0635341	0	1.20544	1.72673	1.48662
ENSMUSG00000041377	0	0	0.947174	16.2862	3.08039	2.89403	0.315725	7.42022	-4.55854	0.00627323	0.0292875	Ninj2	6	120070311	120177300	+	937	protein_coding	ninjurin 2 [Source:MGI Symbol;Acc:MGI:1352751]	-	0	0	1	18	2	3	0	0	0.0459686	0.788552	0.149038	0.139979
ENSMUSG00000053062	8.32105	6.33286	7.5774	191.815	172.502	152.419	7.41043	172.246	-4.53571	5.71194e-34	3.44579e-32	Jam2	16	84571011	84622816	+	6045	protein_coding	junction adhesion molecule 2 [Source:MGI Symbol;Acc:MGI:1933820]	-	10	7	8	212	112	158	0.0624051	0.0476007	0.0570026	1.43958	1.29369	1.14273
ENSMUSG00000044337	4.16052	6.33286	0.947174	93.1934	64.6882	93.5738	3.81352	83.8185	-4.45144	5.40581e-17	1.52038e-15	Ackr3	1	90131702	90144473	+	3348	protein_coding	atypical chemokine receptor 3 [Source:MGI Symbol;Acc:MGI:109562]	-	5	7	1	103	42	97	0.0563379	0.0859456	0.0128652	1.26284	0.875934	1.26668
ENSMUSG00000041592	12.4816	12.6657	23.6794	315.772	348.084	335.708	16.2755	333.188	-4.36783	1.19388e-59	1.46162e-57	Sdk2	11	113667200	113957872	-	15469	protein_coding	sidekick cell adhesion molecule 2 [Source:MGI Symbol;Acc:MGI:2443847]	-	15	14	25	349	226	348	0.0365801	0.0372029	0.0696112	0.926106	1.02013	0.983554
ENSMUSG00000006362	3.32842	3.61878	6.63022	69.6688	103.193	103.221	4.5258	92.0275	-4.35606	1.58981e-18	4.82154e-17	Cbfa2t3	8	123351880	123425848	-	8373	protein_coding	CBFA2/RUNX1 translocation partner 3 [Source:MGI Symbol;Acc:MGI:1338013]	-	4	4	7	77	67	107	0.0180217	0.0196377	0.0360096	0.377492	0.558729	0.558707
ENSMUSG00000035860	0.832105	0	0.947174	11.7623	7.70098	16.3995	0.593093	11.9543	-4.34427	0.00105582	0.00640413	Cdhr3	12	33083795	33142874	-	4569	protein_coding	cadherin-related family member 3 [Source:MGI Symbol;Acc:MGI:1916014]	-	1	0	1	13	5	17	0.00825649	0	0.00942714	0.116794	0.0764111	0.162671
ENSMUSG00000024330	4409.32	4673.65	3634.31	77815.6	99690.7	77752.1	4239.09	85086.1	-4.32692	0	0	Col11a2	17	34258411	34285659	+	6874	protein_coding	collagen, type XI, alpha 2 [Source:MGI Symbol;Acc:MGI:88447]	-	5299	5166	3837	86004	64726	80599	29.0804	30.8927	24.0427	513.578	657.471	512.627
ENSMUSG00000039621	228.829	189.986	218.797	4222.65	4341.81	4151.01	212.537	4238.49	-4.31638	0	0	Prex1	2	166408262	166555752	-	10266	protein_coding	phosphatidylinositol-3,4,5-trisphosphate-dependent Rac exchange factor 1 [Source:MGI Symbol;Acc:MGI:3040696]	-	275	210	231	4667	2819	4303	1.01053	0.840871	0.969197	18.661	19.1735	18.3253
ENSMUSG00000038173	11.6495	2.71408	4.73587	121.242	107.814	151.454	6.36647	126.837	-4.29368	1.93228e-23	7.55223e-22	Enpp6	8	47439922	47549797	+	6412	protein_coding	ectonucleotide pyrophosphatase/phosphodiesterase 6 [Source:MGI Symbol;Acc:MGI:2445171]	-	14	3	5	134	70	157	0.0823666	0.0192326	0.0335875	0.857845	0.762276	1.0705
ENSMUSG00000076436	0	1.80939	0	12.6671	10.7814	10.6115	0.603129	11.3533	-4.25127	0.00158947	0.00906945	Oxct2a	4	123215668	123217427	-	1760	protein_coding	3-oxoacid CoA transferase 2A [Source:MGI Symbol;Acc:MGI:1891061]	-	0	2	0	14	7	11	0	0.046712	0	0.326522	0.277711	0.273251
ENSMUSG00000038807	9.15315	19.9033	14.2076	266.008	266.454	279.757	14.4213	270.74	-4.24141	1.22509e-49	1.15896e-47	Rap1gap2	11	74274182	74501741	-	7164	protein_coding	RAP1 GTPase activating protein 2 [Source:MGI Symbol;Acc:MGI:3028623]	-	11	22	15	294	173	290	0.0579233	0.126235	0.0901855	1.68457	1.68616	1.7698
ENSMUSG00000015957	1.66421	9.95163	14.2076	115.813	167.881	167.854	8.60782	150.516	-4.15432	1.54899e-24	6.38385e-23	Wnt11	7	98484319	98504402	+	4137	protein_coding	wingless-type MMTV integration site family, member 11 [Source:MGI Symbol;Acc:MGI:101948]	-	2	11	15	128	109	174	0.0182373	0.1093	0.156173	1.27005	1.83971	1.83884
ENSMUSG00000027313	43.2694	50.6629	31.2568	746.452	680.767	788.142	41.7297	738.453	-4.14303	1.80525e-112	5.89362e-110	Chac1	2	119181710	119184862	+	1637	protein_coding	ChaC, cation transport regulator 1 [Source:MGI Symbol;Acc:MGI:1916315]	-	52	56	33	825	442	817	1.19832	1.40621	0.868293	20.6873	18.853	21.82
ENSMUSG00000025488	0.832105	1.80939	0	9.95269	27.7235	9.64678	0.880497	15.7743	-4.12039	0.000330298	0.00229623	Cox8b	7	140478858	140480359	-	360	protein_coding	cytochrome c oxidase subunit 8B [Source:MGI Symbol;Acc:MGI:105958]	-	1	2	0	11	18	10	0.104789	0.22837	0	1.25426	3.49122	1.21445
ENSMUSG00000022231	29.1237	35.2831	53.0418	729.261	660.744	588.454	39.1495	659.486	-4.08508	1.47159e-92	3.60324e-90	Sema5a	15	32244956	32696487	+	18686	protein_coding	sema domain, seven thrombospondin repeats (type 1 and type 1-like), transmembrane domain (TM) and short cytoplasmic domain, (semaphorin) 5A [Source:MGI Symbol;Acc:MGI:107556]	-	35	39	56	806	429	610	0.0706591	0.0857945	0.129084	1.77058	1.60306	1.42723
ENSMUSG00000034258	4.16052	11.761	4.73587	103.146	123.216	105.15	6.8858	110.504	-4.00644	3.9073e-21	1.33586e-19	Flvcr2	12	85793313	85860359	+	3504	protein_coding	feline leukemia virus subgroup C cellular receptor 2 [Source:MGI Symbol;Acc:MGI:2384974]	-	5	13	5	114	80	109	0.0538297	0.152507	0.0614621	1.33548	1.59417	1.36002
ENSMUSG00000033491	608.269	601.621	580.618	8984.56	10122.2	9603.37	596.836	9570.03	-4.00236	0	0	Prss35	9	86625702	86640496	+	3444	protein_coding	protease, serine 35 [Source:MGI Symbol;Acc:MGI:2444800]	-	731	665	613	9930	6572	9955	8.00702	7.93725	7.66653	118.354	133.242	126.375
ENSMUSG00000027560	0	0	1.89435	12.6671	6.16078	9.64678	0.63145	9.49154	-3.98476	0.00454991	0.0223074	Dok5	2	170573727	170721689	+	1768	protein_coding	docking protein 5 [Source:MGI Symbol;Acc:MGI:1924079]	-	0	0	2	14	4	10	0	0	0.0487247	0.325045	0.157974	0.247286
ENSMUSG00000067158	0.832105	0	0.947174	18.0958	4.62059	4.82339	0.593093	9.17993	-3.97154	0.00570603	0.0270902	Col4a4	1	82426144	82564570	-	10612	protein_coding	collagen, type IV, alpha 4 [Source:MGI Symbol;Acc:MGI:104687]	-	1	0	1	20	3	5	0.00355483	0	0.00405886	0.0773625	0.0197393	0.0205994
ENSMUSG00000049044	4.99263	7.23755	5.68305	102.241	93.952	81.9976	5.97107	92.7303	-3.9609	5.7737e-19	1.79686e-17	Rapgef4	2	71811584	72087818	+	6677	protein_coding	Rap guanine nucleotide exchange factor (GEF) 4 [Source:MGI Symbol;Acc:MGI:1917723]	-	6	8	6	113	61	85	0.033899	0.0492516	0.0387054	0.694696	0.637905	0.556569
ENSMUSG00000063130	2.49631	0	0	20.8102	15.402	3.85871	0.832105	13.3569	-3.93688	0.00157514	0.00901238	Calml3	13	3852896	3854316	-	1421	protein_coding	calmodulin-like 3 [Source:MGI Symbol;Acc:MGI:1917655]	-	3	0	0	23	10	4	0.0796423	0	0	0.664403	0.491376	0.123069
ENSMUSG00000037852	1316.39	1329.9	1416.03	19804	20475.4	21241.2	1354.11	20506.9	-3.92101	0	0	Cpe	8	65045576	65146088	-	2609	protein_coding	carboxypeptidase E [Source:MGI Symbol;Acc:MGI:101932]	-	1582	1470	1495	21888	13294	22019	22.8744	23.1609	24.6813	344.373	355.786	368.982
ENSMUSG00000024593	77.3857	60.6145	59.672	1040.51	1050.41	909.691	65.8907	1000.2	-3.91788	2.37499e-137	1.04062e-134	Megf10	18	57266162	57430539	+	7718	protein_coding	multiple EGF-like-domains 10 [Source:MGI Symbol;Acc:MGI:2685177]	-	93	67	63	1150	682	943	0.454564	0.356846	0.35159	6.11633	6.17003	5.34181
ENSMUSG00000001494	0.832105	0.904694	0.947174	22.6197	9.24118	6.75275	0.894658	12.8712	-3.86334	0.00104836	0.0063682	Sost	11	101853284	101857841	-	2066	protein_coding	sclerostin [Source:MGI Symbol;Acc:MGI:1921749]	-	1	1	1	25	6	7	0.0182594	0.0198967	0.0208483	0.496715	0.202782	0.148132
ENSMUSG00000033644	6.65684	1.80939	10.4189	76.9071	92.4118	88.7504	6.29505	86.0231	-3.77723	3.75135e-16	1.01232e-14	Piwil2	14	70609926	70666832	-	5287	protein_coding	piwi-like RNA-mediated gene silencing 2 [Source:MGI Symbol;Acc:MGI:1930036]	-	8	2	11	85	60	92	0.0570817	0.0155501	0.0896158	0.659944	0.792409	0.760781
ENSMUSG00000042793	9.15315	7.23755	8.52457	115.813	103.193	116.726	8.30509	111.911	-3.75302	3.89002e-22	1.41417e-20	Lgr6	1	134911039	135033014	-	6851	protein_coding	leucine-rich repeat-containing G protein-coupled receptor 6 [Source:MGI Symbol;Acc:MGI:2441805]	-	11	8	9	128	67	121	0.0605697	0.0480007	0.0565835	0.766926	0.682855	0.77217
ENSMUSG00000114791	0.832105	2.71408	0	9.95269	18.4824	19.2936	1.18206	15.9095	-3.73622	0.000345415	0.00238934	Gm47730	13	37623364	37624430	-	885	lncRNA	predicted gene, 47730 [Source:MGI Symbol;Acc:MGI:6096864]	-	1	3	0	11	12	20	0.0426259	0.139344	0	0.510208	0.946772	0.988025
ENSMUSG00000048442	19.1384	24.4267	8.52457	263.294	192.525	239.24	17.3632	231.686	-3.73433	1.11279e-35	7.2375e-34	Smim5	11	115790792	115797095	+	1649	protein_coding	small integral membrane protein 5 [Source:MGI Symbol;Acc:MGI:1913778]	-	23	27	9	291	125	248	0.526167	0.673061	0.235084	7.24386	5.29294	6.57525
ENSMUSG00000050931	1353	1499.98	1764.59	20167.8	21548.9	19031.2	1539.19	20249.3	-3.71815	0	0	Sgms2	3	131112634	131197172	-	6227	protein_coding	sphingomyelin synthase 2 [Source:MGI Symbol;Acc:MGI:1921692]	-	1626	1658	1863	22290	13991	19728	9.8505	10.945	12.8865	146.936	156.884	138.511
ENSMUSG00000021456	4.16052	0	0.947174	32.5724	18.4824	16.3995	1.70257	22.4848	-3.6886	3.87064e-05	0.000333227	Fbp2	13	62984691	63006236	-	1469	protein_coding	fructose bisphosphatase 2 [Source:MGI Symbol;Acc:MGI:95491]	-	5	0	1	36	12	17	0.1284	0	0.029321	1.00595	0.570384	0.505951
ENSMUSG00000028661	24.131	10.8563	27.4681	273.247	251.052	271.075	20.8185	265.124	-3.67279	5.42269e-42	4.40428e-40	Epha8	4	136656730	136684127	-	4713	protein_coding	Eph receptor A8 [Source:MGI Symbol;Acc:MGI:109378]	-	29	12	29	302	163	281	0.232122	0.104663	0.265034	2.63031	2.41489	2.6067
ENSMUSG00000037370	0.832105	0	1.89435	13.5718	1.5402	16.3995	0.908818	10.5039	-3.5762	0.00566843	0.0269574	Enpp1	10	24513812	24588057	-	10257	protein_coding	ectonucleotide pyrophosphatase/phosphodiesterase 1 [Source:MGI Symbol;Acc:MGI:97370]	-	1	0	2	15	1	17	0.00367787	0	0.00839868	0.06003	0.00680749	0.0724619
ENSMUSG00000100546	4.16052	9.04694	16.102	121.242	107.814	108.044	9.76981	112.367	-3.548	3.71791e-19	1.16579e-17	Gm29483	1	92641951	92658482	-	1800	lncRNA	predicted gene 29483 [Source:MGI Symbol;Acc:MGI:5580189]	-	5	10	17	134	70	112	0.104789	0.22837	0.406797	3.05583	2.7154	2.72036
ENSMUSG00000021118	4.99263	3.61878	0.947174	31.6676	41.5853	39.5518	3.18619	37.6016	-3.5315	5.52335e-08	7.40449e-07	Plek2	12	78935465	78953738	-	1583	protein_coding	pleckstrin 2 [Source:MGI Symbol;Acc:MGI:1351466]	-	6	4	1	35	27	41	0.142984	0.10387	0.0272095	0.90758	1.19094	1.13236
ENSMUSG00000085643	9.15315	3.61878	3.7887	67.8592	60.0676	62.7041	5.52021	63.5437	-3.50623	2.42702e-12	4.98272e-11	Gm12519	4	55966414	56000858	-	5290	lncRNA	predicted gene 12519 [Source:MGI Symbol;Acc:MGI:3652272]	-	11	4	4	75	39	65	0.0784429	0.0310825	0.0325691	0.581973	0.514774	0.537204
ENSMUSG00000053559	9.15315	0.904694	0.947174	46.1443	46.2059	33.7637	3.66834	42.038	-3.47359	1.69226e-07	2.14267e-06	Smagp	15	100519220	100534821	-	1464	protein_coding	small cell adhesion glycoprotein [Source:MGI Symbol;Acc:MGI:2448476]	-	11	1	1	51	30	35	0.283445	0.0280783	0.0294212	1.42997	1.43083	1.04522
ENSMUSG00000049687	6.65684	1.80939	4.73587	57.0018	46.2059	43.4105	4.4007	48.8727	-3.46408	9.12144e-10	1.49187e-08	Pheta2	15	82223143	82229944	+	3311	protein_coding	PH domain containing endocytic trafficking adaptor 2 [Source:MGI Symbol;Acc:MGI:2443609]	-	8	2	5	63	30	45	0.091148	0.0248303	0.0650447	0.78105	0.632659	0.594203
ENSMUSG00000076617	8.32105	24.4267	10.4189	166.481	115.515	180.395	14.3889	154.13	-3.43362	1.40541e-21	4.89541e-20	Ighm	12	113382178	113386350	-	1886	IG_C_gene	immunoglobulin heavy constant mu [Source:MGI Symbol;Acc:MGI:96448]	-	10	27	11	184	75	187	0.200021	0.588482	0.251219	4.00473	2.77669	4.33492
ENSMUSG00000015950	193.88	168.273	188.488	1936.25	2056.16	1928.39	183.547	1973.6	-3.425	7.47777e-207	7.78155e-204	Ncf1	5	134248907	134258479	-	3663	protein_coding	neutrophil cytosolic factor 1 [Source:MGI Symbol;Acc:MGI:97283]	-	233	186	199	2140	1335	1999	2.39958	2.08731	2.34001	23.9814	25.4479	23.8593
ENSMUSG00000020838	58.2473	49.7582	81.457	647.83	648.423	706.144	63.1542	667.466	-3.40713	1.05085e-83	2.18708e-81	Slc6a4	11	76889429	76923166	+	4531	protein_coding	solute carrier family 6 (neurotransmitter transporter, serotonin), member 4 [Source:MGI Symbol;Acc:MGI:96285]	-	70	55	86	716	421	732	0.582801	0.498976	0.817534	6.48659	6.48777	7.06315
ENSMUSG00000029343	19.1384	2.71408	1.89435	88.6694	73.9294	94.5385	7.91561	85.7124	-3.40675	5.57451e-11	1.02559e-09	Crybb1	5	112403681	112417451	+	985	protein_coding	crystallin, beta B1 [Source:MGI Symbol;Acc:MGI:104992]	-	23	3	2	98	48	98	0.880862	0.125198	0.0874571	4.08402	3.40261	4.34982
ENSMUSG00000041372	72.3931	67.852	70.0909	787.167	774.719	661.769	70.112	741.218	-3.4004	2.2311e-99	5.99158e-97	B4galnt3	6	120180034	120271520	-	3779	protein_coding	beta-1,4-N-acetyl-galactosaminyl transferase 3 [Source:MGI Symbol;Acc:MGI:3041155]	-	87	75	74	870	503	686	0.868478	0.815822	0.843444	9.45018	9.29391	7.93649
ENSMUSG00000026994	2.49631	2.71408	0.947174	14.4766	24.6431	26.0463	2.05252	21.722	-3.38369	4.20267e-05	0.000358844	Galnt3	2	65913110	65955338	-	4374	protein_coding	polypeptide N-acetylgalactosaminyltransferase 3 [Source:MGI Symbol;Acc:MGI:894695]	-	3	3	1	16	16	27	0.0258737	0.0281938	0.00984742	0.150155	0.255416	0.269877
ENSMUSG00000097716	0.832105	0	1.89435	16.2862	7.70098	3.85871	0.908818	9.28197	-3.3785	0.00887165	0.0390156	1700026J14Rik	6	48513516	48514408	-	794	lncRNA	RIKEN cDNA 1700026J14 gene [Source:MGI Symbol;Acc:MGI:1916682]	-	1	0	2	18	5	4	0.0475112	0	0.108495	0.930571	0.439701	0.220253
ENSMUSG00000117916	3.32842	4.52347	1.89435	21.715	35.4245	44.3752	3.24875	33.8382	-3.37116	5.59841e-07	6.56895e-06	9630028I04Rik	17	27452759	27467040	-	3086	lncRNA	RIKEN cDNA 9630028I04 gene [Source:MGI Symbol;Acc:MGI:2442601]	-	4	5	2	24	23	46	0.0488968	0.0666017	0.0279149	0.319237	0.520403	0.651693
ENSMUSG00000030329	0	1.80939	0.947174	9.95269	12.3216	5.78807	0.918854	9.35411	-3.36112	0.00733565	0.0332712	Pianp	6	124973657	124980059	+	2851	protein_coding	PILR alpha associated neural protein [Source:MGI Symbol;Acc:MGI:2441908]	-	0	2	1	11	8	6	0	0.0288366	0.0151079	0.158377	0.19593	0.0920101
ENSMUSG00000041361	11.6495	11.761	17.9963	109.48	166.341	147.596	13.8023	141.139	-3.35462	9.19883e-23	3.48885e-21	Myzap	9	71411629	71499642	-	5635	protein_coding	myocardial zonula adherens protein [Source:MGI Symbol;Acc:MGI:2142908]	-	14	13	19	121	108	153	0.0937239	0.0948333	0.145232	0.881432	1.33825	1.18708
ENSMUSG00000061462	28.2916	43.4253	30.3096	327.534	369.647	325.097	34.0088	340.759	-3.32431	1.80501e-50	1.75751e-48	Obscn	11	58885082	59029996	-	29422	protein_coding	obscurin, cytoskeletal calmodulin and titin-interacting RhoGEF [Source:MGI Symbol;Acc:MGI:2681862]	-	34	48	32	362	240	337	0.0435936	0.0670626	0.0468467	0.50505	0.569569	0.500771
ENSMUSG00000051669	9.98526	7.23755	7.5774	80.5263	72.3892	92.6091	8.26673	81.8415	-3.30573	3.47193e-15	8.73227e-14	AU021092	16	5029687	5040163	-	1368	protein_coding	expressed sequence AU021092 [Source:MGI Symbol;Acc:MGI:2146559]	-	12	8	8	89	47	96	0.330911	0.240389	0.251887	2.67055	2.39894	3.06808
ENSMUSG00000037884	0.832105	0	2.84152	13.5718	12.3216	9.64678	1.22454	11.8467	-3.2992	0.00288981	0.0151572	1700017G19Rik	3	40559016	40577061	-	2904	lncRNA	RIKEN cDNA 1700017G19 gene [Source:MGI Symbol;Acc:MGI:1919477]	-	1	0	3	15	8	10	0.0129903	0	0.0444965	0.212028	0.192354	0.150551
ENSMUSG00000020875	0	2.71408	0	9.0479	7.70098	9.64678	0.904694	8.79855	-3.29774	0.0116009	0.0486414	Hoxb9	11	96162283	96167421	+	2574	protein_coding	homeobox B9 [Source:MGI Symbol;Acc:MGI:96190]	Homeobox	0	3	0	10	5	10	0	0.0479098	0	0.159474	0.135634	0.169853
ENSMUSG00000120173	14.1458	22.6173	23.6794	218.959	190.984	155.313	20.1475	188.419	-3.23412	3.93342e-28	1.87118e-26	ENSMUSG00000120173	3	14927671	14929126	-	1456	lncRNA	novel transcript, antisense to Car3	-	17	25	25	242	124	161	0.440457	0.705813	0.739571	6.82263	5.94659	4.83444
ENSMUSG00000087265	1.66421	0	1.89435	17.191	7.70098	7.71742	1.18619	10.8698	-3.20807	0.00499451	0.0242374	Gm12349	11	100182497	100184537	+	657	lncRNA	predicted gene 12349 [Source:MGI Symbol;Acc:MGI:3650494]	-	2	0	2	19	5	8	0.114837	0	0.131119	1.1871	0.531389	0.532361
ENSMUSG00000046410	8.32105	10.8563	9.47174	89.5742	83.1706	88.7504	9.54971	87.1651	-3.19536	6.73618e-16	1.78595e-14	Kcnk6	7	28921351	28931940	-	4151	protein_coding	potassium inwardly-rectifying channel, subfamily K, member 6 [Source:MGI Symbol;Acc:MGI:1891291]	-	10	12	10	99	54	92	0.090879	0.118834	0.103764	0.978994	0.90834	0.968984
ENSMUSG00000053963	0.832105	0.904694	1.89435	12.6671	9.24118	10.6115	1.21038	10.8399	-3.18593	0.00376052	0.0189735	Stum	1	180259952	180311069	-	7375	protein_coding	mechanosensory transduction mediator [Source:MGI Symbol;Acc:MGI:2138735]	-	1	1	2	14	6	11	0.0051151	0.00557377	0.0116807	0.0779226	0.0568063	0.0652097
ENSMUSG00000004892	5.82473	9.04694	12.3133	94.0982	66.2284	79.1036	9.06165	79.8101	-3.15884	1.09115e-13	2.44189e-12	Bcan	3	87894838	87907537	-	4064	protein_coding	brevican [Source:MGI Symbol;Acc:MGI:1096385]	-	7	10	13	104	43	82	0.0649772	0.101148	0.137782	1.05045	0.738792	0.882148
ENSMUSG00000027859	2.49631	1.80939	2.84152	19.9054	18.4824	24.117	2.38241	20.8349	-3.13465	7.22323e-05	0.000586668	Ngf	3	102377235	102428329	+	1469	protein_coding	nerve growth factor [Source:MGI Symbol;Acc:MGI:97321]	-	3	2	3	22	12	25	0.0770399	0.0559654	0.0879631	0.61475	0.570384	0.744046
ENSMUSG00000009876	0.832105	1.80939	0.947174	12.6671	13.8618	4.82339	1.19622	10.4507	-3.11888	0.00600972	0.0282501	Cox4i2	2	152596093	152606957	+	788	protein_coding	cytochrome c oxidase subunit 4I2 [Source:MGI Symbol;Acc:MGI:2135755]	-	1	2	1	14	9	5	0.047873	0.104331	0.0546607	0.729289	0.797487	0.277412
ENSMUSG00000061815	7.48894	2.71408	4.73587	47.9539	41.5853	40.5165	4.97963	43.3519	-3.11158	2.76838e-08	3.8734e-07	Rufy4	1	74164700	74187382	+	2329	protein_coding	RUN and FYVE domain containing 4 [Source:MGI Symbol;Acc:MGI:3588214]	-	9	3	5	53	27	42	0.145777	0.0529496	0.0924702	0.934123	0.809472	0.788426
ENSMUSG00000034037	3.32842	1.80939	0	15.3814	12.3216	17.3642	1.7126	15.0224	-3.10566	0.00116185	0.00696609	Fgd5	6	91955859	92052985	+	6292	protein_coding	FYVE, RhoGEF and PH domain containing 5 [Source:MGI Symbol;Acc:MGI:2443369]	-	4	2	0	17	8	18	0.0239821	0.0130663	0	0.110907	0.0887787	0.125073
ENSMUSG00000017969	114.83	140.228	59.672	855.027	944.14	913.55	104.91	904.239	-3.10321	1.68149e-57	1.94422e-55	Ptgis	2	167033725	167082524	-	2567	protein_coding	prostaglandin I2 (prostacyclin) synthase [Source:MGI Symbol;Acc:MGI:1097156]	-	138	155	63	945	613	947	2.02801	2.48209	1.0571	15.1114	16.6741	16.1289
ENSMUSG00000006538	2.49631	2.71408	0	15.3814	12.3216	17.3642	1.7368	15.0224	-3.09706	0.00110887	0.00669664	Ihh	1	74984474	74990831	-	3048	protein_coding	Indian hedgehog [Source:MGI Symbol;Acc:MGI:96533]	-	3	3	0	17	8	18	0.0371298	0.0404592	0	0.228945	0.183266	0.25819
ENSMUSG00000032207	18.3063	16.2845	12.3133	138.433	123.216	138.914	15.6347	133.521	-3.09082	5.04077e-22	1.81664e-20	Lipc	9	70705410	70859508	-	2150	protein_coding	lipase, hepatic [Source:MGI Symbol;Acc:MGI:96216]	-	22	18	13	153	80	144	0.386012	0.344148	0.260439	2.92113	2.59812	2.92823
ENSMUSG00000055782	3.32842	0.904694	2.84152	22.6197	30.8039	7.71742	2.35821	20.3804	-3.08681	0.000324127	0.00225804	Abcd2	15	91030074	91076002	-	5946	protein_coding	ATP-binding cassette, sub-family D (ALD), member 2 [Source:MGI Symbol;Acc:MGI:1349467]	-	4	1	3	25	20	8	0.0253777	0.00691332	0.0217319	0.172589	0.234862	0.0588229
ENSMUSG00000030494	38.2768	38.9018	43.57	362.821	315.74	341.496	40.2496	340.019	-3.08353	5.87153e-50	5.61844e-48	Rhpn2	7	35033595	35091714	+	6304	protein_coding	rhophilin, Rho GTPase binding protein 2 [Source:MGI Symbol;Acc:MGI:1289234]	-	46	43	46	401	205	354	0.275269	0.280391	0.314299	2.61111	2.27062	2.4551
ENSMUSG00000086748	2.49631	2.71408	5.68305	21.715	44.6657	26.0463	3.63115	30.809	-3.08017	5.48967e-06	5.53958e-05	Gm13261	2	10344094	10378852	-	1020	lncRNA	predicted gene 13261 [Source:MGI Symbol;Acc:MGI:3650831]	-	3	3	6	24	29	27	0.110953	0.120902	0.253368	0.965848	1.98521	1.1573
ENSMUSG00000024924	543.364	571.766	676.283	5130.16	5065.71	4716.31	597.138	4970.73	-3.05848	2.72759e-214	3.02763e-211	Vldlr	19	27193884	27231631	+	10068	protein_coding	very low density lipoprotein receptor [Source:MGI Symbol;Acc:MGI:98935]	-	653	632	714	5670	3289	4889	2.44673	2.58039	3.05461	23.1173	22.8102	21.2304
ENSMUSG00000031075	0.832105	5.42816	4.73587	37.0964	27.7235	25.0816	3.66538	29.9672	-3.05653	7.54276e-06	7.43558e-05	Ano1	7	144142286	144305711	-	6322	protein_coding	anoctamin 1, calcium activated chloride channel [Source:MGI Symbol;Acc:MGI:2142149]	-	1	6	5	41	18	26	0.00596708	0.0390129	0.0340657	0.266212	0.198804	0.179804
ENSMUSG00000052087	6.65684	6.33286	0	29.8581	44.6657	35.6931	4.3299	36.7389	-3.05398	2.22331e-06	2.38827e-05	Rgs14	13	55517545	55532500	+	4239	protein_coding	regulator of G-protein signaling 14 [Source:MGI Symbol;Acc:MGI:1859709]	-	8	7	0	33	29	37	0.0711939	0.0678806	0	0.319557	0.477686	0.38161
ENSMUSG00000032224	9.98526	8.14224	3.7887	66.0497	86.251	32.7991	7.3054	61.6999	-3.05353	3.61065e-09	5.57157e-08	Fam81a	9	69995793	70049842	-	4397	protein_coding	family with sequence similarity 81, member A [Source:MGI Symbol;Acc:MGI:1924136]	-	12	9	4	73	56	34	0.102954	0.084139	0.0391836	0.681497	0.889281	0.338068
ENSMUSG00000074489	13.3137	9.04694	5.68305	92.2886	80.0902	58.8454	9.34789	77.0747	-3.02912	2.75405e-12	5.62637e-11	Bglap3	3	88275923	88280050	-	2629	protein_coding	bone gamma-carboxyglutamate protein 3 [Source:MGI Symbol;Acc:MGI:88155]	-	16	10	6	102	52	61	0.229586	0.156358	0.0983019	1.5926	1.38108	1.01443
ENSMUSG00000025489	254.624	235.22	229.216	1920.87	1791.25	2102.03	239.687	1938.05	-3.01557	2.09335e-158	1.2909e-155	Ifitm5	7	140528871	140530204	-	765	protein_coding	interferon induced transmembrane protein 5 [Source:MGI Symbol;Acc:MGI:1934923]	-	306	260	242	2123	1163	2179	15.0896	13.9709	13.6256	113.916	106.151	124.531
ENSMUSG00000111831	0	2.71408	1.89435	5.42874	16.9422	14.4702	1.53614	12.2804	-3.00716	0.00500669	0.0242824	Gm47064	9	120572656	120580209	-	790	lncRNA	predicted gene, 47064 [Source:MGI Symbol;Acc:MGI:6095776]	-	0	3	2	6	11	15	0	0.156101	0.109045	0.311761	0.972239	0.830129
ENSMUSG00000036687	10.8174	7.23755	4.73587	65.1449	66.2284	54.022	7.59693	61.7984	-3.0071	1.03321e-10	1.86583e-09	Tmem184a	5	139788240	139805672	-	5277	protein_coding	transmembrane protein 184a [Source:MGI Symbol;Acc:MGI:2385897]	-	13	8	5	72	43	56	0.0929336	0.0623181	0.0408117	0.560071	0.568969	0.463962
ENSMUSG00000028197	582.473	655.903	770.053	5258.64	5929.76	4943.01	669.476	5377.14	-3.0063	3.52462e-166	2.55152e-163	Col24a1	3	144998233	145257766	+	7621	protein_coding	collagen, type XXIV, alpha 1 [Source:MGI Symbol;Acc:MGI:1918605]	-	700	725	813	5812	3850	5124	3.46499	3.91055	4.59494	31.3048	35.2741	29.3953
ENSMUSG00000032715	24.9631	37.0924	26.5209	232.531	231.029	245.993	29.5255	236.518	-3.00486	1.53876e-34	9.48902e-33	Trib3	2	152179342	152185952	-	2125	protein_coding	tribbles pseudokinase 3 [Source:MGI Symbol;Acc:MGI:1345675]	-	30	41	28	257	150	255	0.532573	0.793115	0.567545	4.96446	4.92879	5.24641
ENSMUSG00000025185	2126.86	2220.12	1932.24	17211.8	17123.9	15761.9	2093.07	16699.2	-2.9958	4.78612e-294	7.24444e-291	Loxl4	19	42582421	42601252	-	4213	protein_coding	lysyl oxidase-like 4 [Source:MGI Symbol;Acc:MGI:1914823]	-	2556	2454	2040	19023	11118	16339	22.8868	23.9439	20.8564	185.347	184.265	169.557
ENSMUSG00000030994	1.66421	1.80939	8.52457	23.5245	41.5853	27.9757	3.99939	31.0285	-2.96808	1.68605e-05	0.00015622	D7Ertd443e	7	133867508	134102889	-	7982	protein_coding	DNA segment, Chr 7, ERATO Doi 443, expressed [Source:MGI Symbol;Acc:MGI:1196431]	-	2	2	9	26	27	29	0.00945224	0.0102998	0.048566	0.133709	0.236189	0.158843
ENSMUSG00000092383	3.32842	6.33286	1.89435	26.2389	36.9647	26.0463	3.85187	29.75	-2.93548	9.16885e-06	8.886e-05	H2-Pb	17	34292736	34295141	-	514	unprocessed_pseudogene	histocompatibility 2, P region beta locus [Source:MGI Symbol;Acc:MGI:95926]	-	4	7	2	29	24	27	0.293571	0.559817	0.167598	2.31597	3.26029	2.29658
ENSMUSG00000043501	50.7584	68.7567	68.1966	427.061	540.609	459.187	62.5706	475.619	-2.92629	1.28166e-54	1.39474e-52	Lgals2	15	78735060	78739729	-	592	protein_coding	lectin, galactose-binding, soluble 2 [Source:MGI Symbol;Acc:MGI:895068]	-	61	76	72	472	351	476	3.88709	5.2772	5.23856	32.7279	41.3993	35.1533
ENSMUSG00000061393	2.49631	0.904694	4.73587	13.5718	29.2637	19.2936	2.71229	20.7097	-2.9254	0.000276361	0.00196474	Acvr2b	9	119231184	119264061	+	3928	protein_coding	activin receptor IIB [Source:MGI Symbol;Acc:MGI:87912]	-	3	1	5	15	19	20	0.0288115	0.010465	0.0548277	0.156754	0.337746	0.222608
ENSMUSG00000028773	82.3784	72.3755	43.57	482.253	528.287	497.774	66.108	502.771	-2.91851	5.53245e-51	5.58274e-49	Fabp3	4	130202388	130209256	+	823	protein_coding	fatty acid binding protein 3, muscle and heart [Source:MGI Symbol;Acc:MGI:95476]	-	99	80	46	533	343	516	4.53787	3.99578	2.40746	26.5843	29.1006	27.4114
ENSMUSG00000028278	4.16052	9.95163	8.52457	53.3826	58.5275	57.8807	7.54557	56.5969	-2.91708	9.78809e-10	1.59308e-08	Rragd	4	32983037	33022180	+	5173	protein_coding	Ras-related GTP binding D [Source:MGI Symbol;Acc:MGI:1098604]	-	5	11	9	59	38	60	0.0364623	0.0874101	0.0749379	0.468174	0.512919	0.507096
ENSMUSG00000037188	16.6421	23.522	29.3624	167.386	184.824	169.783	23.1755	173.998	-2.91504	4.07617e-25	1.74021e-23	Grhl3	4	135269199	135300941	-	2789	protein_coding	grainyhead like transcription factor 3 [Source:MGI Symbol;Acc:MGI:2655333]	CP2	20	26	31	185	120	176	0.270519	0.383209	0.478756	2.72283	3.00428	2.75896
ENSMUSG00000056643	5.82473	6.33286	7.5774	51.573	56.9873	39.5518	6.57833	49.3707	-2.90599	8.34598e-09	1.24852e-07	Chst13	6	90285331	90302167	-	1653	protein_coding	carbohydrate sulfotransferase 13 [Source:MGI Symbol;Acc:MGI:1919047]	-	7	7	8	57	37	41	0.15975	0.174075	0.208458	1.41547	1.56292	1.08441
ENSMUSG00000022197	285.412	306.691	305.937	2237.55	2388.84	1950.58	299.347	2192.32	-2.87185	4.45679e-146	2.31892e-143	Pdzd2	15	12359797	12740010	-	18419	protein_coding	PDZ domain containing 2 [Source:MGI Symbol;Acc:MGI:1922394]	-	343	339	323	2473	1551	2022	0.702497	0.756563	0.755332	5.51132	5.87968	4.79951
ENSMUSG00000017639	108.174	85.0412	96.6118	609.828	847.108	671.416	96.6089	709.451	-2.86991	2.59566e-64	3.60148e-62	Rab11fip4	11	79482038	79588849	+	7451	protein_coding	RAB11 family interacting protein 4 (class II) [Source:MGI Symbol;Acc:MGI:2442920]	-	130	94	102	674	550	696	0.658181	0.518591	0.58964	3.71315	5.15413	4.08391
ENSMUSG00000024868	4.99263	5.42816	4.73587	42.5251	24.6431	42.4458	5.05222	36.538	-2.86818	9.41493e-07	1.07443e-05	Dkk1	19	30523263	30527065	-	2427	protein_coding	dickkopf WNT signaling pathway inhibitor 1 [Source:MGI Symbol;Acc:MGI:1329040]	-	6	6	5	47	16	44	0.0932605	0.101623	0.0887363	0.794924	0.460318	0.792619
ENSMUSG00000037211	67.4005	68.7567	63.4607	540.16	418.933	483.304	66.5393	480.799	-2.85689	1.16924e-56	1.32435e-54	Spry1	3	37694096	37698747	+	2906	protein_coding	sprouty RTK signaling antagonist 1 [Source:MGI Symbol;Acc:MGI:1345139]	-	81	76	67	597	272	501	1.05149	1.07505	0.993071	8.43289	6.53553	7.53743
ENSMUSG00000025855	5.82473	1.80939	2.84152	22.6197	33.8843	19.2936	3.49188	25.2659	-2.82392	7.13498e-05	0.000580065	Prkar1b	5	139003061	139135756	-	3810	protein_coding	protein kinase, cAMP dependent regulatory, type I beta [Source:MGI Symbol;Acc:MGI:97759]	-	7	2	3	25	22	20	0.069309	0.0215783	0.0339154	0.269347	0.403186	0.229502
ENSMUSG00000006216	9.15315	7.23755	4.73587	47.9539	43.1255	58.8454	7.04219	49.9749	-2.82214	1.43657e-08	2.08534e-07	Clcnkb	4	141131664	141143325	-	2639	protein_coding	chloride channel, voltage-sensitive Kb [Source:MGI Symbol;Acc:MGI:1930643]	-	11	8	5	53	28	61	0.157242	0.124613	0.0816078	0.824393	0.740843	1.01058
ENSMUSG00000026308	238.814	265.075	210.273	1669.34	1584.86	1774.04	238.054	1676.08	-2.81589	1.75572e-128	7.3082e-126	Klhl30	1	91278738	91290138	+	3089	protein_coding	kelch-like 30 [Source:MGI Symbol;Acc:MGI:1918038]	-	287	293	222	1845	1029	1839	3.50494	3.89907	3.09554	24.5175	23.2598	26.0283
ENSMUSG00000020264	490.942	496.677	519.052	3828.17	3138.92	3525.9	502.223	3497.66	-2.8017	5.56565e-171	4.21218e-168	Slc36a2	11	55049296	55075903	-	3255	protein_coding	solute carrier family 36 (proton/amino acid symporter), member 2 [Source:MGI Symbol;Acc:MGI:1891430]	-	590	549	548	4231	2038	3655	6.83782	6.93318	7.25155	53.3568	43.718	49.0928
ENSMUSG00000044017	389.425	417.969	422.44	2956.85	2767.73	2750.3	409.944	2824.96	-2.78596	1.71411e-189	1.58555e-186	Adgrd1	5	129173814	129281663	+	8321	protein_coding	adhesion G protein-coupled receptor D1 [Source:MGI Symbol;Acc:MGI:3041203]	-	468	462	446	3268	1797	2851	2.12171	2.28233	2.30866	16.1215	15.0793	14.9797
ENSMUSG00000063142	15.81	8.14224	26.5209	105.86	143.238	96.4678	16.8244	115.189	-2.7744	7.5919e-14	1.72921e-12	Kcnma1	14	23339499	24064559	-	16976	protein_coding	potassium large conductance calcium-activated channel, subfamily M, alpha member 1 [Source:MGI Symbol;Acc:MGI:99923]	-	19	9	28	117	93	100	0.0422216	0.0217931	0.0710434	0.28291	0.382521	0.257541
ENSMUSG00000050914	23.2989	8.14224	8.52457	80.5263	86.251	109.009	13.3219	91.9286	-2.77118	1.09705e-11	2.13386e-10	Ankrd37	8	46449939	46458744	-	1539	protein_coding	ankyrin repeat domain 37 [Source:MGI Symbol;Acc:MGI:3603344]	-	28	9	9	89	56	113	0.686335	0.240389	0.251887	2.37383	2.54072	3.21012
ENSMUSG00000030222	279.587	284.074	209.326	1800.53	1674.19	1742.21	257.662	1738.98	-2.75321	7.32871e-113	2.44046e-110	Rerg	6	137031823	137147495	-	2731	protein_coding	RAS-like, estrogen-regulated, growth-inhibitor [Source:MGI Symbol;Acc:MGI:2665139]	-	336	314	221	1990	1087	1806	4.64124	4.72628	3.48555	29.9109	27.7917	28.912
ENSMUSG00000027559	442.68	379.971	480.217	2703.51	2860.14	3157.39	434.29	2907.02	-2.74327	4.59803e-140	2.12659e-137	Car3	3	14928572	14937583	+	2865	protein_coding	carbonic anhydrase 3 [Source:MGI Symbol;Acc:MGI:88270]	-	532	420	507	2988	1857	3273	7.00492	6.02609	7.62227	42.8108	45.2579	49.9462
ENSMUSG00000051726	26.6273	53.3769	28.4152	237.055	264.914	221.876	36.1398	241.282	-2.7386	5.06552e-26	2.24909e-24	Kcnf1	12	17222101	17226889	-	4789	protein_coding	potassium voltage-gated channel, subfamily F, member 1 [Source:MGI Symbol;Acc:MGI:2687399]	-	32	59	30	262	172	230	0.25207	0.506429	0.269822	2.24571	2.50779	2.09973
ENSMUSG00000030717	363.63	422.492	409.179	2261.97	3069.61	2540.96	398.434	2624.18	-2.71827	1.59604e-110	4.92112e-108	Nupr1	7	126222421	126230033	-	2514	protein_coding	nuclear protein transcription regulator 1 [Source:MGI Symbol;Acc:MGI:1891834]	-	437	467	432	2500	1993	2634	6.55741	7.63595	7.4015	40.8199	55.3541	45.807
ENSMUSG00000044770	7.48894	15.3798	8.52457	60.6209	78.55	66.5628	10.4644	68.5779	-2.70965	2.4052e-10	4.18023e-09	Scml4	10	42736366	42836776	+	7725	protein_coding	Scm polycomb group protein like 4 [Source:MGI Symbol;Acc:MGI:2446140]	-	9	17	9	67	51	69	0.0439502	0.0904611	0.0501817	0.35602	0.460977	0.39051
ENSMUSG00000026389	255.456	242.458	211.22	1515.52	1478.59	1550.24	236.378	1514.78	-2.67854	6.27363e-123	2.42921e-120	Steap3	1	120118487	120200435	-	5715	protein_coding	STEAP family member 3 [Source:MGI Symbol;Acc:MGI:1915678]	-	307	268	223	1675	960	1607	2.02646	1.92766	1.6807	12.0308	11.729	12.2937
ENSMUSG00000038204	19.1384	18.0939	14.2076	89.5742	107.814	130.232	17.1466	109.206	-2.66653	3.86024e-15	9.67966e-14	Asb10	5	24737695	24745976	-	2806	protein_coding	ankyrin repeat and SOCS box-containing 10 [Source:MGI Symbol;Acc:MGI:2152836]	-	23	20	15	99	70	135	0.309212	0.292991	0.230253	1.44826	1.74188	2.10343
ENSMUSG00000085992	14.1458	11.761	2.84152	50.6682	61.6078	71.3862	9.58277	61.2208	-2.6588	2.50829e-08	3.55128e-07	Gm11515	11	95114116	95116458	-	701	lncRNA	predicted gene 11515 [Source:MGI Symbol;Acc:MGI:3649766]	-	17	13	3	56	40	74	0.914845	0.762319	0.184334	3.2792	3.98428	4.61525
ENSMUSG00000074577	147.283	116.705	94.7174	864.979	723.892	673.345	119.568	754.072	-2.65361	4.97903e-56	5.52672e-54	Ripor3	2	167822084	167852538	-	4244	protein_coding	RIPOR family member 3 [Source:MGI Symbol;Acc:MGI:1916803]	-	177	129	100	956	470	698	1.57331	1.24947	1.01491	9.24656	7.73268	7.19054
ENSMUSG00000020961	56.5831	44.33	79.5627	343.82	425.094	363.684	60.1586	377.533	-2.64976	3.12372e-36	2.08875e-34	Ston2	12	91599783	91755161	-	12448	protein_coding	stonin 2 [Source:MGI Symbol;Acc:MGI:1918272]	-	68	49	84	380	276	377	0.206075	0.161811	0.290657	1.25309	1.54816	1.32411
ENSMUSG00000027556	8.32105	4.52347	7.5774	32.5724	47.7461	45.3399	6.8073	41.8861	-2.61087	7.64954e-07	8.84478e-06	Car1	3	14831276	14873428	-	1248	protein_coding	carbonic anhydrase 1 [Source:MGI Symbol;Acc:MGI:88268]	-	10	5	8	36	31	47	0.302275	0.16469	0.276107	1.18409	1.73442	1.64651
ENSMUSG00000042331	554.182	649.57	589.143	3421.92	3864.35	3596.32	597.631	3627.53	-2.6013	1.70947e-160	1.09472e-157	Specc1	11	61847589	62113839	+	14840	protein_coding	sperm antigen with calponin homology and coiled-coil domains 1 [Source:MGI Symbol;Acc:MGI:2442356]	-	666	718	622	3782	2509	3728	1.693	1.98885	1.80533	10.4613	11.8052	10.9831
ENSMUSG00000063296	0	1.80939	5.68305	15.3814	12.3216	16.3995	2.49748	14.7008	-2.59646	0.00532911	0.0256667	Tmem117	15	94527113	94993979	+	4890	protein_coding	transmembrane protein 117 [Source:MGI Symbol;Acc:MGI:2444580]	-	0	2	6	17	8	17	0	0.0168125	0.0528498	0.142704	0.114232	0.151992
ENSMUSG00000030513	594.955	522.008	550.308	3336.87	3445.42	3257.72	555.757	3346.67	-2.58902	3.43723e-176	2.72523e-173	Pcsk6	7	65511482	65700134	+	5190	protein_coding	proprotein convertase subtilisin/kexin type 6 [Source:MGI Symbol;Acc:MGI:102897]	-	715	577	581	3688	2237	3377	5.19703	4.57004	4.82181	29.169	30.0958	28.4476
ENSMUSG00000110998	1.66421	4.52347	0.947174	14.4766	10.7814	16.3995	2.37828	13.8858	-2.55485	0.00468471	0.0228808	I730028E13Rik	9	61045797	61052544	+	1962	lncRNA	RIKEN cDNA I730028E13 gene [Source:MGI Symbol;Acc:MGI:3588278]	-	2	5	1	16	7	17	0.0384545	0.104757	0.0219534	0.334748	0.249119	0.378819
ENSMUSG00000033022	59.0794	38.9018	60.6192	329.344	295.718	303.874	52.8668	309.645	-2.55131	1.38111e-33	8.24212e-32	Cdo1	18	46846260	46861462	-	1644	protein_coding	cysteine dioxygenase 1, cytosolic [Source:MGI Symbol;Acc:MGI:105925]	-	71	43	64	364	192	315	1.62919	1.07517	1.67679	9.0886	8.15468	8.37703
ENSMUSG00000097768	11.6495	11.761	10.4189	75.0976	58.5275	62.7041	11.2765	65.443	-2.5408	7.09409e-10	1.17881e-08	2310043M15Rik	16	93589021	93591953	-	1854	lncRNA	RIKEN cDNA 2310043M15 gene [Source:MGI Symbol;Acc:MGI:1919180]	-	14	13	11	83	38	65	0.284862	0.288234	0.255555	1.83766	1.43114	1.5328
ENSMUSG00000021223	2.49631	8.14224	2.84152	32.5724	6.16078	37.6224	4.49336	25.4519	-2.52962	0.000914045	0.00563035	Papln	12	83810408	83839156	+	5635	protein_coding	papilin, proteoglycan-like sulfated glycoprotein [Source:MGI Symbol;Acc:MGI:2386139]	-	3	9	3	36	4	39	0.0200837	0.0656538	0.0229313	0.262244	0.0495648	0.302588
ENSMUSG00000043333	213.851	172.797	183.752	1178.94	1036.55	1059.22	190.133	1091.57	-2.52083	6.90559e-85	1.45542e-82	Rhbdl2	4	123681667	123723697	+	3070	protein_coding	rhomboid like 2 [Source:MGI Symbol;Acc:MGI:3608413]	-	257	191	194	1303	673	1098	3.15799	2.55744	2.72185	17.4222	15.3068	15.6367
ENSMUSG00000029925	27.4595	34.3784	24.6265	177.339	155.56	161.101	28.8215	164.667	-2.51631	5.57544e-21	1.88298e-19	Tbxas1	6	38852338	39061519	+	9094	protein_coding	thromboxane A synthase 1, platelet [Source:MGI Symbol;Acc:MGI:98497]	-	33	38	26	196	101	167	0.136891	0.171767	0.123146	0.884705	0.775486	0.802866
ENSMUSG00000033419	6.65684	6.33286	0.947174	22.6197	23.1029	33.7637	4.64562	26.4955	-2.4998	0.00022201	0.00161207	Snap91	9	86647976	86762707	-	9126	protein_coding	synaptosomal-associated protein 91 [Source:MGI Symbol;Acc:MGI:109132]	-	8	7	1	25	15	35	0.0330694	0.0315304	0.00471977	0.112449	0.114767	0.167675
ENSMUSG00000113484	0.832105	0.904694	5.68305	15.3814	10.7814	14.4702	2.47328	13.5443	-2.48861	0.00773922	0.0348736	Gm47157	13	34965568	34998527	-	376	lncRNA	predicted gene, 47157 [Source:MGI Symbol;Acc:MGI:6095928]	-	1	1	6	17	7	15	0.100329	0.109326	0.687329	1.85592	1.29992	1.74415
ENSMUSG00000025083	173.91	153.798	143.971	888.504	885.613	868.21	157.226	880.776	-2.48343	8.8363e-80	1.77258e-77	Afap1l2	19	56900793	56996660	-	5675	protein_coding	actin filament associated protein 1-like 2 [Source:MGI Symbol;Acc:MGI:2147658]	-	209	170	152	982	575	900	1.3893	1.23139	1.15366	7.10302	7.07473	6.93359
ENSMUSG00000035095	31.62	59.7098	64.4079	260.58	326.522	274.933	51.9125	287.345	-2.47219	6.92205e-25	2.91778e-23	Fam167a	14	63673843	63702947	+	4274	protein_coding	family with sequence similarity 167, member A [Source:MGI Symbol;Acc:MGI:3606565]	-	38	66	68	288	212	285	0.335402	0.634776	0.685292	2.76602	3.46345	2.91536
ENSMUSG00000046442	94.0278	79.6131	110.819	492.206	545.229	533.467	94.8201	523.634	-2.46541	7.71806e-50	7.34318e-48	Ppm1e	11	87117732	87249849	-	6702	protein_coding	protein phosphatase 1E (PP2C domain containing) [Source:MGI Symbol;Acc:MGI:2444096]	-	113	88	117	544	354	553	0.636049	0.539746	0.751939	3.3319	3.68813	3.60746
ENSMUSG00000031906	5312.99	5173.94	4990.66	28044.9	28892.5	28214.9	5159.2	28384.1	-2.45971	3.32725e-280	4.61656e-277	Smpd3	8	106979180	107064620	-	5232	protein_coding	sphingomyelin phosphodiesterase 3, neutral [Source:MGI Symbol;Acc:MGI:1927578]	-	6385	5719	5269	30996	18759	29248	46.0373	44.9328	43.3772	243.184	250.351	244.405
ENSMUSG00000016763	3.32842	1.80939	1.89435	11.7623	16.9422	10.6115	2.34405	13.1053	-2.4578	0.00625335	0.0292139	Scube1	15	83489200	83609222	-	9829	protein_coding	signal peptide, CUB domain, EGF-like 1 [Source:MGI Symbol;Acc:MGI:1890616]	-	4	2	2	13	11	11	0.0153521	0.00836435	0.00876439	0.0542915	0.0781432	0.0489288
ENSMUSG00000011148	11.6495	3.61878	8.52457	46.1443	47.7461	37.6224	7.93094	43.8376	-2.45508	2.06216e-06	2.22377e-05	Adssl1	12	112586479	112607794	+	2090	protein_coding	adenylosuccinate synthetase like 1 [Source:MGI Symbol;Acc:MGI:87947]	-	14	4	9	51	31	39	0.252696	0.0786729	0.18548	1.00166	1.03567	0.81583
ENSMUSG00000032988	6.65684	4.52347	5.68305	38.0012	29.2637	25.0816	5.62112	30.7822	-2.45298	3.42696e-05	0.000299051	Slc16a8	15	79135214	79138961	-	2276	protein_coding	solute carrier family 16 (monocarboxylic acid transporters), member 8 [Source:MGI Symbol;Acc:MGI:1929519]	-	8	5	6	42	19	26	0.132597	0.0903044	0.113548	0.757486	0.582893	0.499439
ENSMUSG00000052085	27.4595	27.1408	20.8378	123.051	144.778	146.631	25.146	138.154	-2.45174	1.79259e-17	5.14598e-16	Dock8	19	24976898	25179796	+	10070	protein_coding	dedicator of cytokinesis 8 [Source:MGI Symbol;Acc:MGI:1921396]	-	33	30	22	136	94	152	0.123623	0.122462	0.094101	0.554379	0.651787	0.659926
ENSMUSG00000035506	9.15315	4.52347	4.73587	26.2389	16.9422	56.916	6.1375	33.3657	-2.44819	0.000109728	0.000850944	Slc12a8	16	33337698	33484505	+	4444	protein_coding	solute carrier family 12 (potassium/chloride transporters), member 8 [Source:MGI Symbol;Acc:MGI:2443672]	-	11	5	5	29	11	59	0.093376	0.0462495	0.0484615	0.267868	0.172833	0.580443
ENSMUSG00000020256	1339.69	1281.95	1562.84	7811.96	8018.26	7002.6	1394.83	7610.94	-2.4481	1.55414e-145	7.84137e-143	Aldh1l2	10	83323314	83370004	-	7503	protein_coding	aldehyde dehydrogenase 1 family, member L2 [Source:MGI Symbol;Acc:MGI:2444680]	-	1610	1417	1650	8634	5206	7259	8.09482	7.7633	9.47219	47.2362	48.4481	42.2983
ENSMUSG00000053702	9.98526	18.0939	7.5774	67.8592	52.3667	72.3509	11.8855	64.1923	-2.43989	1.70655e-08	2.46223e-07	Nebl	2	17348720	17736275	-	15235	protein_coding	nebulette [Source:MGI Symbol;Acc:MGI:1921353]	-	12	20	8	75	34	75	0.0297136	0.0539633	0.0226177	0.202077	0.155827	0.215229
ENSMUSG00000086395	8.32105	5.42816	2.84152	23.5245	40.0451	27.9757	5.53024	30.5151	-2.43506	7.37459e-05	0.000597794	A630014C17Rik	11	52166882	52177006	+	2984	lncRNA	RIKEN cDNA A630014C17 gene [Source:MGI Symbol;Acc:MGI:3026989]	-	10	6	3	26	26	29	0.126421	0.082654	0.0433036	0.357661	0.60839	0.424894
ENSMUSG00000042842	45.7658	43.4253	44.5172	240.674	218.708	257.569	44.5694	238.984	-2.42575	3.6576e-28	1.74496e-26	Serpinb6b	13	33149192	33163050	+	2262	protein_coding	serine (or cysteine) peptidase inhibitor, clade B, member 6b [Source:MGI Symbol;Acc:MGI:894688]	-	55	48	47	266	142	267	0.917247	0.872288	0.894966	4.8271	4.38332	5.1606
ENSMUSG00000033849	3.32842	2.71408	6.63022	23.5245	21.5627	22.1876	4.22424	22.425	-2.42098	0.000444546	0.00298696	B3galt2	1	143516402	143530352	+	9288	protein_coding	UDP-Gal:betaGlcNAc beta 1,3-galactosyltransferase, polypeptide 2 [Source:MGI Symbol;Acc:MGI:1349461]	-	4	3	7	26	14	23	0.0162463	0.0132773	0.0324621	0.114908	0.105248	0.108265
ENSMUSG00000053101	11.6495	12.6657	14.2076	72.3832	63.148	69.4568	12.8409	68.3294	-2.41858	8.26172e-10	1.3582e-08	Gpr141	13	19933852	20008427	-	5974	protein_coding	G protein-coupled receptor 141 [Source:MGI Symbol;Acc:MGI:2672983]	-	14	14	15	80	41	72	0.0884055	0.0963328	0.10815	0.549696	0.47921	0.526925
ENSMUSG00000038578	39.941	33.4737	29.3624	198.149	170.962	176.536	34.259	181.882	-2.40674	1.5846e-21	5.47379e-20	Susd1	4	59314683	59438633	-	4766	protein_coding	sushi domain containing 1 [Source:MGI Symbol;Acc:MGI:3651543]	-	48	37	31	219	111	183	0.37993	0.319124	0.280162	1.8862	1.62621	1.67872
ENSMUSG00000026315	94.0278	68.7567	100.4	497.634	431.255	450.505	87.7283	459.798	-2.39221	3.50621e-41	2.69025e-39	Serpinb8	1	107517736	107538214	+	4795	protein_coding	serine (or cysteine) peptidase inhibitor, clade B, member 8 [Source:MGI Symbol;Acc:MGI:894657]	-	113	76	106	550	280	467	0.889009	0.651533	0.952179	4.70838	4.07734	4.25804
ENSMUSG00000043336	64.0721	80.5177	89.9816	449.681	378.888	381.048	78.1905	403.206	-2.37296	2.89741e-37	2.01008e-35	Filip1l	16	57173456	57393489	+	5335	protein_coding	filamin A interacting protein 1-like [Source:MGI Symbol;Acc:MGI:1925999]	-	77	89	95	497	246	395	0.544468	0.685752	0.766991	3.82401	3.21965	3.23701
ENSMUSG00000054256	86.5389	73.2802	56.8305	359.202	391.21	372.366	72.2165	374.259	-2.36689	1.42813e-35	9.21643e-34	Msi1	5	115567658	115593757	+	5800	protein_coding	musashi RNA-binding protein 1 [Source:MGI Symbol;Acc:MGI:107376]	-	104	81	60	397	254	386	0.676428	0.574075	0.445579	2.8097	3.05783	2.90965
ENSMUSG00000035615	1.66421	8.14224	1.89435	14.4766	24.6431	21.2229	3.90027	20.1142	-2.36161	0.00214005	0.0117558	Frmpd1	4	45184875	45285936	+	5324	protein_coding	FERM and PDZ domain containing 1 [Source:MGI Symbol;Acc:MGI:2446274]	-	2	9	2	16	16	22	0.0141713	0.069489	0.0161805	0.123361	0.209841	0.180662
ENSMUSG00000054555	1167.44	1211.38	1646.19	7196.7	7103.38	6361.09	1341.67	6887.06	-2.36042	7.22729e-91	1.71906e-88	Adam12	7	133484928	133833875	-	10573	protein_coding	a disintegrin and metallopeptidase domain 12 (meltrin alpha) [Source:MGI Symbol;Acc:MGI:105378]	-	1403	1339	1738	7954	4612	6594	5.00583	5.20587	7.08032	30.8805	30.4578	27.2667
ENSMUSG00000029752	807.142	826.89	831.619	4190.08	4081.52	4359.38	821.884	4210.33	-2.35756	1.23064e-178	1.07843e-175	Asns	6	7675169	7693254	-	2735	protein_coding	asparagine synthetase [Source:MGI Symbol;Acc:MGI:1350929]	-	970	914	878	4631	2650	4519	13.3792	13.7373	13.8273	69.5048	67.6544	72.2381
ENSMUSG00000045165	23.2989	7.23755	17.0491	70.5736	98.5726	75.2449	15.8619	81.4637	-2.34584	5.56455e-09	8.42271e-08	AI467606	7	126690531	126693158	+	1932	protein_coding	expressed sequence AI467606 [Source:MGI Symbol;Acc:MGI:2141979]	-	28	8	18	78	64	78	0.546723	0.170214	0.401298	1.65724	2.31303	1.7651
ENSMUSG00000053469	11.6495	18.9986	5.68305	52.4778	43.1255	84.8917	12.1104	60.165	-2.31756	9.78975e-07	1.11186e-05	Tg	15	66542602	66722570	+	8883	protein_coding	thyroglobulin [Source:MGI Symbol;Acc:MGI:98733]	-	14	21	6	58	28	88	0.0594545	0.0971787	0.0290933	0.268019	0.220093	0.433116
ENSMUSG00000040280	7.48894	13.5704	7.5774	26.2389	49.2863	66.5628	9.54558	47.3627	-2.30924	8.11579e-06	7.93936e-05	Ndufa4l2	10	127350836	127353023	+	1095	protein_coding	Ndufa4, mitochondrial complex associated like 2 [Source:MGI Symbol;Acc:MGI:3039567]	-	9	15	8	29	32	69	0.310059	0.563104	0.314686	1.08713	2.04053	2.75497
ENSMUSG00000048424	7.48894	5.42816	13.2604	53.3826	41.5853	33.7637	8.72585	42.9105	-2.30814	6.96099e-06	6.91118e-05	Ranbp3l	15	8997433	9067417	+	6890	protein_coding	RAN binding protein 3-like [Source:MGI Symbol;Acc:MGI:2444654]	-	9	6	14	59	27	35	0.0492765	0.0357967	0.0875206	0.351504	0.273623	0.222091
ENSMUSG00000071648	69.0647	86.8506	55.8833	331.153	328.062	387.801	70.5995	349.005	-2.30583	5.95599e-31	3.16828e-29	Rom1	19	8904755	8906720	-	1517	protein_coding	rod outer segment membrane protein 1 [Source:MGI Symbol;Acc:MGI:97998]	-	83	96	59	366	213	402	2.064	2.60134	1.6752	9.9036	9.80396	11.5857
ENSMUSG00000048988	5.82473	2.71408	0	15.3814	15.402	11.5761	2.84627	14.1198	-2.27971	0.0119122	0.0497088	Elfn1	5	139893698	139960477	+	4172	protein_coding	leucine rich repeat and fibronectin type III, extracellular 1 [Source:MGI Symbol;Acc:MGI:2442479]	-	7	3	0	17	10	12	0.0632951	0.0295589	0	0.167264	0.167364	0.125753
ENSMUSG00000109953	10.8174	11.761	6.63022	52.4778	49.2863	38.5871	9.7362	46.7837	-2.25745	1.90478e-06	2.06585e-05	5430430B14Rik	8	27769469	27771098	+	1630	TEC	RIKEN cDNA 5430430B14 gene [Source:MGI Symbol;Acc:MGI:1918674]	-	13	13	7	58	32	40	0.300865	0.327844	0.184974	1.46062	1.37079	1.07289
ENSMUSG00000028927	29.1237	37.0924	23.6794	129.385	149.399	148.56	29.9652	142.448	-2.24509	1.12912e-15	2.93748e-14	Padi2	4	140633655	140679897	+	5013	protein_coding	peptidyl arginine deiminase, type II [Source:MGI Symbol;Acc:MGI:1338892]	-	35	41	25	143	97	154	0.263382	0.3362	0.214805	1.17094	1.35108	1.34309
ENSMUSG00000103114	10.8174	9.04694	3.7887	31.6676	38.5049	42.4458	7.88433	37.5395	-2.23759	3.04103e-05	0.000268042	Gm32200	1	191168537	191197245	-	2385	lncRNA	predicted gene, 32200 [Source:MGI Symbol;Acc:MGI:5591359]	-	13	10	4	35	25	44	0.205623	0.172355	0.0722392	0.602389	0.731913	0.806577
ENSMUSG00000050860	36.6126	64.2333	45.4644	217.15	269.534	204.512	48.7701	230.399	-2.23748	5.53978e-20	1.80151e-18	Phospho1	11	95715325	95722966	+	2029	protein_coding	phosphatase, orphan 1 [Source:MGI Symbol;Acc:MGI:2447348]	-	44	71	48	240	175	212	0.818064	1.43843	1.01897	4.85542	6.02232	4.5681
ENSMUSG00000026259	12.4816	17.1892	14.2076	64.2401	67.7686	74.2802	14.6261	68.763	-2.23589	6.29728e-09	9.48865e-08	Ngef	1	87404556	87501592	-	3905	protein_coding	neuronal guanine nucleotide exchange factor [Source:MGI Symbol;Acc:MGI:1858414]	-	15	19	15	71	44	77	0.144906	0.200006	0.165452	0.746337	0.786754	0.862087
ENSMUSG00000022018	10.8174	14.4751	14.2076	65.1449	50.8265	68.4921	13.1667	61.4878	-2.23562	4.83326e-08	6.55324e-07	Rgcc	14	79526196	79539085	-	918	protein_coding	regulator of cell cycle [Source:MGI Symbol;Acc:MGI:1913464]	-	13	16	15	72	33	71	0.534216	0.716454	0.703801	3.21949	2.51003	3.3814
ENSMUSG00000085921	5.82473	4.52347	1.89435	20.8102	23.1029	14.4702	4.08085	19.4611	-2.23206	0.00223405	0.0122196	Gm13752	2	80225241	80230869	+	491	lncRNA	predicted gene 13752 [Source:MGI Symbol;Acc:MGI:3650596]	-	7	5	2	23	15	15	0.537815	0.418601	0.175449	1.92284	2.13313	1.33565
ENSMUSG00000034394	66.5684	47.0441	48.3059	227.102	303.419	221.876	53.9728	250.799	-2.20458	1.3773e-21	4.80755e-20	Lif	11	4207557	4222514	+	4350	protein_coding	leukemia inhibitory factor [Source:MGI Symbol;Acc:MGI:96787]	-	80	52	51	251	197	230	0.693773	0.491389	0.504989	2.36855	3.16217	2.31164
ENSMUSG00000035041	40.7731	24.4267	30.3096	111.289	166.341	164.96	31.8365	147.53	-2.20214	8.166e-14	1.84985e-12	Creb3l3	10	80920158	80934708	-	3016	protein_coding	cAMP responsive element binding protein 3-like 3 [Source:MGI Symbol;Acc:MGI:2384786]	TF_bZIP	49	27	32	123	108	171	0.612888	0.367997	0.457004	1.67406	2.50035	2.47883
ENSMUSG00000101791	17.4742	10.8563	12.3133	63.3353	52.3667	66.5628	13.5479	60.7549	-2.16512	1.3569e-07	1.73788e-06	2210011K15Rik	1	121282845	121287629	-	1741	lncRNA	RIKEN cDNA 2210011K15 gene [Source:MGI Symbol;Acc:MGI:1919615]	-	21	12	13	70	34	69	0.455027	0.283331	0.321622	1.65043	1.3636	1.73273
ENSMUSG00000045912	2.49631	4.52347	3.7887	15.3814	7.70098	24.117	3.60283	15.7331	-2.15442	0.00786462	0.0353493	C2cd4c	10	79442688	79449859	-	6754	protein_coding	C2 calcium-dependent domain containing 4C [Source:MGI Symbol;Acc:MGI:2685084]	-	3	5	4	17	5	25	0.0167562	0.0304313	0.0255094	0.10332	0.0516912	0.16183
ENSMUSG00000038539	1247.32	1178.82	879.925	4731.15	4495.83	5486.12	1102.02	4904.37	-2.15362	8.03911e-71	1.35203e-68	Atf5	7	44461680	44466082	-	1993	protein_coding	activating transcription factor 5 [Source:MGI Symbol;Acc:MGI:2141857]	TF_bZIP	1499	1303	929	5229	2919	5687	28.3734	26.875	20.0775	107.698	102.267	124.755
ENSMUSG00000071540	68.2326	61.5192	83.3514	309.438	351.165	282.651	71.0344	314.418	-2.14392	3.32232e-27	1.54516e-25	3425401B19Rik	14	32381076	32407250	-	5572	protein_coding	RIKEN cDNA 3425401B19 gene [Source:MGI Symbol;Acc:MGI:3588196]	-	82	68	88	342	228	293	0.555161	0.50166	0.680257	2.51949	2.85714	2.29899
ENSMUSG00000036553	4.99263	1.80939	3.7887	22.6197	18.4824	5.78807	3.53024	15.6301	-2.13489	0.0112905	0.0475075	Sh3tc1	5	35854524	35897331	-	5735	protein_coding	SH3 domain and tetratricopeptide repeats 1 [Source:MGI Symbol;Acc:MGI:2678949]	-	6	2	4	25	12	6	0.039467	0.0143353	0.0300419	0.178939	0.146102	0.0457403
ENSMUSG00000031022	4.99263	2.71408	5.68305	18.0958	21.5627	19.2936	4.46325	19.6507	-2.1339	0.00231703	0.0125663	BC051019	7	109311388	109323057	-	2070	protein_coding	cDNA sequence BC051019 [Source:MGI Symbol;Acc:MGI:1928824]	-	6	3	6	20	14	20	0.109345	0.0595747	0.124848	0.396604	0.472243	0.422417
ENSMUSG00000030268	364.462	344.688	374.134	1601.48	1641.85	1458.59	361.095	1567.31	-2.11689	9.04238e-88	2.03454e-85	Bcat1	6	144939561	145021910	-	9322	protein_coding	branched chain aminotransferase 1, cytosolic [Source:MGI Symbol;Acc:MGI:104861]	-	438	381	395	1770	1066	1512	1.77248	1.68007	1.82511	7.79402	7.98465	7.09127
ENSMUSG00000050105	43.2694	78.7084	33.1511	228.007	197.145	243.099	51.7096	222.75	-2.10954	4.97443e-15	1.23434e-13	Fam110d	4	133978421	133981417	-	1275	protein_coding	family with sequence similarity 110, member D [Source:MGI Symbol;Acc:MGI:1919940]	-	52	87	35	252	128	252	1.53854	2.80492	1.18239	8.11312	7.00983	8.64115
ENSMUSG00000066975	6.65684	2.71408	1.89435	12.6671	20.0225	16.3995	3.75509	16.363	-2.09378	0.00785352	0.0353218	Cryba4	5	112394359	112400384	-	838	protein_coding	crystallin, beta A4 [Source:MGI Symbol;Acc:MGI:102716]	-	8	3	2	14	13	17	0.360133	0.14716	0.102799	0.685775	1.0832	0.886924
ENSMUSG00000028539	4.99263	7.23755	2.84152	8.14311	9.24118	46.3045	5.0239	21.2296	-2.09137	0.00928342	0.0404631	Artn	4	117783359	117786960	-	2405	protein_coding	artemin [Source:MGI Symbol;Acc:MGI:1333791]	-	6	8	3	9	6	48	0.0941136	0.136737	0.0537288	0.153612	0.174198	0.872585
ENSMUSG00000067724	14.1458	4.52347	17.9963	50.6682	55.4471	50.1633	12.2219	52.0929	-2.09069	9.06936e-06	8.79982e-05	Gbx1	5	24707755	24732200	-	3475	protein_coding	gastrulation brain homeobox 1 [Source:MGI Symbol;Acc:MGI:95667]	Homeobox	17	5	19	56	36	52	0.184549	0.0591462	0.235505	0.661501	0.723361	0.654229
ENSMUSG00000034959	16.6421	8.14224	3.7887	48.8587	35.4245	37.6224	9.52434	40.6352	-2.08208	0.000103046	0.000803241	Rubcnl	14	75253467	75289972	+	4799	protein_coding	RUN and cysteine rich domain containing beclin 1 interacting protein like [Source:MGI Symbol;Acc:MGI:2685590]	-	20	9	4	54	23	39	0.157216	0.0770909	0.0359013	0.461892	0.334645	0.3553
ENSMUSG00000020377	3.32842	6.33286	2.84152	9.95269	18.4824	24.117	4.1676	17.5173	-2.0673	0.00678301	0.0312758	Ltc4s	11	50127288	50129443	-	1014	protein_coding	leukotriene C4 synthase [Source:MGI Symbol;Acc:MGI:107498]	-	4	7	3	11	12	25	0.148812	0.283773	0.127434	0.4453	0.826325	1.07791
ENSMUSG00000032289	187.224	162.845	197.959	817.025	768.558	697.462	182.676	761.015	-2.05887	3.70739e-50	3.58884e-48	Thsd4	9	59874214	60429329	-	13986	protein_coding	thrombospondin, type I, domain containing 4 [Source:MGI Symbol;Acc:MGI:2672033]	-	225	180	209	903	499	723	0.606884	0.529042	0.643656	2.65028	2.49123	2.26009
ENSMUSG00000025762	38.2768	38.9018	50.2002	184.577	192.525	149.525	42.4596	175.542	-2.0472	2.93337e-16	7.95448e-15	Larp1b	3	40904263	40994669	+	7701	protein_coding	La ribonucleoprotein domain family, member 1B [Source:MGI Symbol;Acc:MGI:1914604]	-	46	43	53	204	125	155	0.225334	0.229526	0.296435	1.08738	1.13337	0.879966
ENSMUSG00000042759	12.4816	9.04694	23.6794	50.6682	69.3088	64.6334	15.0693	61.5368	-2.03176	2.07565e-06	2.23686e-05	Apobr	7	126184114	126188284	+	3779	protein_coding	apolipoprotein B receptor [Source:MGI Symbol;Acc:MGI:2176230]	-	15	10	25	56	45	67	0.149738	0.108776	0.284947	0.608287	0.831464	0.775138
ENSMUSG00000120903	14.9779	10.8563	11.3661	45.2395	63.148	45.3399	12.4001	51.2425	-2.03122	3.68278e-06	3.82283e-05	ENSMUSG00000120903	1	87535498	87537655	+	2158	lncRNA	novel transcript	-	18	12	12	50	41	47	0.314657	0.228582	0.239514	0.951078	1.3266	0.952199
ENSMUSG00000041729	65.7363	65.138	54.9361	235.245	251.052	271.075	61.9368	252.457	-2.02507	8.43465e-23	3.20632e-21	Coro2b	9	62326774	62444326	-	5919	protein_coding	coronin, actin binding protein, 2B [Source:MGI Symbol;Acc:MGI:2444283]	-	79	72	58	260	163	281	0.503495	0.500029	0.422067	1.80311	1.92286	2.07558
ENSMUSG00000028039	11.6495	15.3798	15.1548	58.8113	47.7461	62.7041	14.0614	56.4205	-2.01564	1.0159e-06	1.14988e-05	Efna3	3	89221206	89230272	-	2434	protein_coding	ephrin A3 [Source:MGI Symbol;Acc:MGI:106644]	-	14	17	16	65	31	65	0.216982	0.287104	0.28314	1.0962	0.889301	1.16755
ENSMUSG00000040447	1589.32	1402.28	1216.17	5853.09	5239.75	5899.01	1402.59	5663.95	-2.01356	3.44201e-86	7.44279e-84	Spns2	11	72342464	72380730	-	4083	protein_coding	spinster homolog 2 [Source:MGI Symbol;Acc:MGI:2384936]	-	1910	1550	1284	6469	3402	6115	17.647	15.605	13.5452	65.0362	58.1785	65.4785
ENSMUSG00000029161	1527.74	1578.69	1330.78	5747.23	6276.3	5899.01	1479.07	5974.18	-2.01323	7.12014e-113	2.41939e-110	Cgref1	5	31090487	31102935	-	2082	protein_coding	cell growth regulator with EF hand domain 1 [Source:MGI Symbol;Acc:MGI:1915817]	-	1836	1745	1405	6352	4075	6115	33.2666	34.4529	29.0668	125.235	136.664	128.409
ENSMUSG00000052316	59.0794	44.33	68.1966	231.626	238.73	218.017	57.202	229.458	-2.0037	1.59448e-19	5.08586e-18	Lrrc15	16	30088120	30102074	-	5310	protein_coding	leucine rich repeat containing 15 [Source:MGI Symbol;Acc:MGI:1921738]	-	71	49	72	256	155	226	0.504406	0.379326	0.584035	1.97899	2.03819	1.86078
ENSMUSG00000040618	904.498	971.641	785.208	3489.77	3600.98	3558.7	887.115	3549.82	-1.99986	7.5342e-98	1.99118e-95	Pck2	14	55777723	55788699	+	7806	protein_coding	phosphoenolpyruvate carboxykinase 2 (mitochondrial) [Source:MGI Symbol;Acc:MGI:1860456]	-	1087	1074	829	3857	2338	3689	5.25312	5.65571	4.57433	20.2824	20.9133	20.6615
ENSMUSG00000049866	513.409	494.867	541.784	1935.35	2100.83	2093.35	516.687	2043.17	-1.98304	1.81123e-92	4.37057e-90	Arl4c	1	88600847	88629943	-	5492	protein_coding	ADP-ribosylation factor-like 4C [Source:MGI Symbol;Acc:MGI:2445172]	-	617	547	572	2139	1364	2170	4.2381	4.09419	4.48608	15.9874	17.3417	17.2747
ENSMUSG00000032380	50.7584	41.6159	62.5135	214.435	212.547	181.359	51.6293	202.781	-1.97407	3.47673e-17	9.8616e-16	Dapk2	9	66065505	66179524	+	4127	protein_coding	death-associated protein kinase 2 [Source:MGI Symbol;Acc:MGI:1341297]	-	61	46	66	237	138	188	0.557586	0.458178	0.688828	2.35728	2.33481	1.99161
ENSMUSG00000028226	388.593	376.353	459.38	1634.96	1721.94	1427.72	408.108	1594.87	-1.96596	1.75466e-62	2.33721e-60	Mmp16	4	17852893	18119145	+	8667	protein_coding	matrix metallopeptidase 16 [Source:MGI Symbol;Acc:MGI:1276107]	-	467	416	485	1807	1118	1480	2.03266	1.97304	2.41032	8.55829	9.00701	7.46576
ENSMUSG00000005045	17.4742	30.7596	10.4189	80.5263	81.6304	67.5275	19.5509	76.5614	-1.96493	5.39513e-07	6.35732e-06	Chd5	4	152423108	152474651	+	9583	protein_coding	chromodomain helicase DNA binding protein 5 [Source:MGI Symbol;Acc:MGI:3036258]	-	21	34	11	89	53	70	0.0826674	0.145844	0.0494416	0.381229	0.386173	0.319358
ENSMUSG00000044006	43.2694	44.33	50.2002	167.386	206.386	161.101	45.9332	178.291	-1.95142	7.17431e-16	1.89607e-14	Cilp2	8	70333019	70340337	-	4314	protein_coding	cartilage intermediate layer protein 2 [Source:MGI Symbol;Acc:MGI:1915959]	-	52	49	53	185	134	167	0.454715	0.466904	0.529172	1.76031	2.16886	1.69246
ENSMUSG00000000782	1932.98	1987.61	2036.43	7595.71	7488.43	7941.23	1985.67	7675.13	-1.95095	1.32387e-148	7.34749e-146	Tcf7	11	52143198	52174158	-	3019	protein_coding	transcription factor 7, T cell specific [Source:MGI Symbol;Acc:MGI:98507]	HMG	2323	2197	2150	8395	4862	8232	29.027	29.9143	30.6744	114.145	112.45	119.213
ENSMUSG00000004698	31.62	11.761	26.5209	88.6694	73.9294	106.115	23.3006	89.5711	-1.9449	1.27008e-07	1.63061e-06	Hdac9	12	34097579	34967094	-	14838	protein_coding	histone deacetylase 9 [Source:MGI Symbol;Acc:MGI:1931221]	-	38	13	28	98	48	110	0.0966106	0.0360147	0.08128	0.271112	0.225878	0.324115
ENSMUSG00000028542	206.362	208.08	193.224	831.502	725.432	779.46	202.555	778.798	-1.94482	1.01471e-50	9.99698e-49	Slc6a9	4	117691703	117732395	+	5141	protein_coding	solute carrier family 6 (neurotransmitter transporter, glycine), member 9 [Source:MGI Symbol;Acc:MGI:95760]	-	248	230	204	919	471	808	1.81979	1.83904	1.70916	7.33779	6.39707	6.8714
ENSMUSG00000020023	8.32105	16.2845	3.7887	38.906	47.7461	23.1523	9.46474	36.6014	-1.93724	0.000641583	0.00413724	Tmcc3	10	94147811	94426818	+	7153	protein_coding	transmembrane and coiled coil domains 3 [Source:MGI Symbol;Acc:MGI:2442900]	-	10	18	4	43	31	24	0.0527386	0.103442	0.0240865	0.246762	0.302608	0.146691
ENSMUSG00000029304	8612.28	8884.09	10114.9	36960.7	31812.8	35383.4	9203.75	34718.9	-1.91564	5.54011e-106	1.59039e-103	Spp1	5	104582984	104588916	+	1648	protein_coding	secreted phosphoprotein 1 [Source:MGI Symbol;Acc:MGI:98389]	-	10350	9820	10679	40850	20655	36679	236.919	244.943	279.11	1017.5	875.136	973.065
ENSMUSG00000031304	22.4668	9.04694	13.2604	51.573	52.3667	65.5981	14.9247	56.5126	-1.91476	9.41495e-06	9.09802e-05	Il2rg	X	100307984	100311861	-	2387	protein_coding	interleukin 2 receptor, gamma chain [Source:MGI Symbol;Acc:MGI:96551]	-	27	10	14	57	34	68	0.426705	0.17221	0.252625	0.980212	0.994567	1.24548
ENSMUSG00000079434	18.3063	19.9033	14.2076	65.1449	69.3088	63.6688	17.4724	66.0408	-1.91323	3.28198e-07	3.97129e-06	Neu2	1	87437611	87525567	+	2590	protein_coding	neuraminidase 2 [Source:MGI Symbol;Acc:MGI:1344417]	-	22	22	15	72	45	66	0.320435	0.349168	0.249455	1.14112	1.21317	1.1141
ENSMUSG00000028766	910.322	989.735	887.502	3390.25	3542.45	3532.65	929.187	3488.45	-1.90822	5.15594e-108	1.53297e-105	Alpl	4	137469044	137523695	-	4033	protein_coding	alkaline phosphatase, liver/bone/kidney [Source:MGI Symbol;Acc:MGI:87983]	-	1094	1094	937	3747	2300	3662	10.2331	11.1507	10.0072	38.1376	39.8205	39.6983
ENSMUSG00000044092	91.5315	85.9459	106.084	336.582	343.464	382.013	94.5203	354.019	-1.90753	5.98937e-27	2.73214e-25	C130050O18Rik	5	139391035	139401378	+	3180	protein_coding	RIKEN cDNA C130050O18 gene [Source:MGI Symbol;Acc:MGI:2442694]	-	110	95	112	372	223	396	1.30491	1.22803	1.51702	4.8019	4.8965	5.44439
ENSMUSG00000018381	68.2326	47.9488	55.8833	228.912	192.525	222.841	57.3549	214.759	-1.90609	2.25585e-17	6.44254e-16	Abi3	11	95720900	95733302	-	4153	protein_coding	ABI family member 3 [Source:MGI Symbol;Acc:MGI:1913860]	-	82	53	59	253	125	231	0.744849	0.524596	0.611915	2.50067	2.10163	2.43182
ENSMUSG00000023047	16.6421	8.14224	9.47174	49.7634	33.8843	44.3752	11.4187	42.6743	-1.90292	7.90282e-05	0.000634436	Amhr2	15	102353802	102363068	+	2005	protein_coding	anti-Mullerian hormone type 2 receptor [Source:MGI Symbol;Acc:MGI:105062]	-	20	9	10	55	22	46	0.376298	0.184518	0.214826	1.12602	0.766154	1.00306
ENSMUSG00000040734	247.967	256.028	214.061	846.883	916.417	923.197	239.352	895.499	-1.90156	1.2093e-51	1.27436e-49	Ppp1r13l	7	19093674	19112458	+	3604	protein_coding	protein phosphatase 1, regulatory subunit 13 like [Source:MGI Symbol;Acc:MGI:3525053]	-	298	283	226	936	595	957	3.11923	3.22785	2.701	10.6608	11.5276	11.6094
ENSMUSG00000055632	47.43	58.8051	35.0455	199.959	157.1	168.819	47.0935	175.292	-1.89852	8.96539e-14	2.01994e-12	Hmcn2	2	31204427	31350750	+	16073	protein_coding	hemicentin 2 [Source:MGI Symbol;Acc:MGI:2677838]	-	57	65	37	221	102	175	0.133781	0.166237	0.099153	0.564408	0.443109	0.476017
ENSMUSG00000027983	21.6347	9.04694	16.102	48.8587	64.6882	61.7394	15.5945	58.4288	-1.89464	7.01573e-06	6.96137e-05	Cyp2u1	3	131082090	131096876	-	5242	protein_coding	cytochrome P450, family 2, subfamily u, polypeptide 1 [Source:MGI Symbol;Acc:MGI:1918769]	-	26	10	17	54	42	64	0.187108	0.0784177	0.139686	0.422858	0.559448	0.533783
ENSMUSG00000021303	29.1237	26.2361	30.3096	115.813	80.0902	119.62	28.5565	105.174	-1.89172	1.09054e-09	1.76974e-08	Gng4	13	13958644	14002481	+	3340	protein_coding	guanine nucleotide binding protein (G protein), gamma 4 [Source:MGI Symbol;Acc:MGI:102703]	-	35	29	32	128	52	124	0.39531	0.356913	0.412672	1.57312	1.08709	1.62314
ENSMUSG00000029307	624.911	654.998	790.891	2587.7	2703.04	2386.61	690.267	2559.12	-1.89072	2.3156e-69	3.74318e-67	Dmp1	5	104350479	104361968	+	2764	protein_coding	dentin matrix protein 1 [Source:MGI Symbol;Acc:MGI:94910]	-	751	724	835	2860	1755	2474	10.2499	10.7674	13.0122	42.4742	44.335	39.133
ENSMUSG00000045064	15.81	15.3798	17.9963	49.7634	69.3088	63.6688	16.3954	60.9137	-1.88749	1.49889e-06	1.65983e-05	Zc2hc1c	12	85321060	85346132	+	4632	protein_coding	zinc finger, C2HC-type containing 1C [Source:MGI Symbol;Acc:MGI:1919600]	-	19	17	19	55	45	66	0.15474	0.150866	0.17668	0.487407	0.678346	0.622955
ENSMUSG00000032501	40.7731	41.6159	40.7285	143.862	166.341	146.631	41.0392	152.278	-1.88713	5.02261e-14	1.15506e-12	Trib1	15	59520199	59528948	+	6248	protein_coding	tribbles pseudokinase 1 [Source:MGI Symbol;Acc:MGI:2443397]	-	49	46	43	159	108	152	0.29585	0.302641	0.296434	1.04461	1.20695	1.06361
ENSMUSG00000071984	828.776	825.081	677.23	2822.94	2821.64	2972.17	777.029	2872.25	-1.88552	9.73326e-80	1.92927e-77	Fndc1	17	7957401	8046134	-	9870	protein_coding	fibronectin type III domain containing 1 [Source:MGI Symbol;Acc:MGI:1915905]	-	996	912	715	3120	1832	3081	3.80679	3.7983	3.12026	12.9758	12.9603	13.6476
ENSMUSG00000005667	731.42	820.557	838.249	2844.66	3114.28	2868.95	796.742	2942.63	-1.8847	9.3747e-90	2.1679e-87	Mthfd2	6	83282673	83302890	-	3487	protein_coding	methylenetetrahydrofolate dehydrogenase (NAD+ dependent), methenyltetrahydrofolate cyclohydrolase [Source:MGI Symbol;Acc:MGI:1338850]	-	879	907	885	3144	2022	2974	9.50941	10.6922	10.9318	37.0108	40.489	37.2881
ENSMUSG00000070564	19.1384	22.6173	26.5209	66.9545	106.274	80.0683	22.7589	84.4321	-1.88319	6.44529e-08	8.592e-07	Ntn5	7	45333446	45343980	+	2216	protein_coding	netrin 5 [Source:MGI Symbol;Acc:MGI:2685330]	-	23	25	28	74	69	83	0.391539	0.463747	0.544239	1.37075	2.17414	1.63753
ENSMUSG00000055148	656.531	641.428	498.214	2275.55	2057.7	2286.29	598.724	2206.51	-1.88164	4.37253e-61	5.64361e-59	Klf2	8	73072877	73075500	+	1847	protein_coding	Kruppel-like factor 2 (lung) [Source:MGI Symbol;Acc:MGI:1342772]	zf-C2H2	789	709	526	2515	1336	2370	16.1149	15.7794	12.2665	55.8945	50.5065	56.1
ENSMUSG00000054675	5679.95	6034.31	4715.03	19281.1	20629.4	20494.6	5476.43	20135	-1.87822	2.31486e-90	5.42852e-88	Tmem119	5	113931790	113938577	-	2315	protein_coding	transmembrane protein 119 [Source:MGI Symbol;Acc:MGI:2385228]	-	6826	6670	4978	21310	13394	21245	111.233	118.437	92.6201	377.859	403.987	401.224
ENSMUSG00000039347	4.16052	9.04694	8.52457	18.0958	27.7235	33.7637	7.24401	26.5277	-1.8775	0.00195189	0.0108619	Atp6v0e2	6	48514549	48518735	+	2381	protein_coding	ATPase, H+ transporting, lysosomal V0 subunit E2 [Source:MGI Symbol;Acc:MGI:1923502]	-	5	10	9	20	18	35	0.0792186	0.172644	0.162811	0.344801	0.527862	0.642673
ENSMUSG00000044349	19.1384	8.14224	12.3133	57.9066	36.9647	50.1633	13.198	48.3448	-1.87631	4.77289e-05	0.000402373	Snhg11	2	158217558	158228071	+	8527	protein_coding	small nucleolar RNA host gene 11 [Source:MGI Symbol;Acc:MGI:2441845]	-	23	9	13	64	24	52	0.101753	0.0433868	0.0656672	0.308093	0.196527	0.266617
ENSMUSG00000025314	148.947	167.368	146.812	540.16	620.699	539.255	154.376	566.705	-1.87277	4.58176e-37	3.13935e-35	Ptprj	2	90260098	90410939	-	8300	protein_coding	protein tyrosine phosphatase, receptor type, J [Source:MGI Symbol;Acc:MGI:104574]	-	179	185	155	597	403	559	0.813563	0.916231	0.804368	2.95253	3.39027	2.94452
ENSMUSG00000118365	28.2916	33.4737	23.6794	108.575	107.814	95.5031	28.4815	103.964	-1.8651	7.40515e-10	1.2256e-08	Gm41724	18	52661733	52710397	+	549	lncRNA	predicted gene, 41724 [Source:MGI Symbol;Acc:MGI:5624609]	-	34	37	25	120	70	99	2.33627	2.77039	1.96141	8.97236	8.90294	7.88396
ENSMUSG00000013846	703.128	713.803	700.909	2684.51	2601.39	2348.03	705.947	2544.64	-1.84954	1.63985e-86	3.59256e-84	St3gal1	15	66974724	67048679	-	6851	protein_coding	ST3 beta-galactoside alpha-2,3-sialyltransferase 1 [Source:MGI Symbol;Acc:MGI:98304]	-	845	789	740	2967	1689	2434	4.65285	4.73407	4.65242	17.7771	17.2141	15.5327
ENSMUSG00000017417	14.9779	23.522	14.2076	66.9545	75.4696	47.2692	17.5692	63.2311	-1.84023	4.42138e-06	4.51078e-05	Plxdc1	11	97814064	97877270	-	4836	protein_coding	plexin domain containing 1 [Source:MGI Symbol;Acc:MGI:1919574]	-	18	26	15	74	49	49	0.140411	0.221003	0.1336	0.628121	0.707485	0.442987
ENSMUSG00000005124	1932.98	1955.04	2223.02	7418.37	7396.02	6969.8	2037.01	7261.4	-1.83401	1.55067e-105	4.37605e-103	Ccn4	15	66763169	66795050	+	5565	protein_coding	cellular communication network factor 4 [Source:MGI Symbol;Acc:MGI:1197008]	-	2323	2161	2347	8199	4802	7225	15.7471	15.9625	18.1656	60.4774	60.251	56.7615
ENSMUSG00000026288	26.6273	18.0939	17.0491	65.1449	83.1706	73.3155	20.5901	73.877	-1.83066	4.00041e-07	4.77468e-06	Inpp5d	1	87548034	87648229	+	7602	protein_coding	inositol polyphosphate-5-phosphatase D [Source:MGI Symbol;Acc:MGI:107357]	-	32	20	18	72	54	76	0.158796	0.108147	0.101987	0.388778	0.495991	0.437086
ENSMUSG00000002799	5.82473	18.0939	4.73587	36.1916	26.1833	37.6224	9.55149	33.3325	-1.81319	0.00162173	0.00923456	Jag2	12	112871439	112893396	-	6965	protein_coding	jagged 2 [Source:MGI Symbol;Acc:MGI:1098270]	-	7	20	5	40	17	39	0.0379135	0.118038	0.0309208	0.235742	0.170426	0.244808
ENSMUSG00000022528	113.998	109.468	95.6646	369.154	340.383	398.412	106.377	369.317	-1.79692	1.40742e-25	6.15055e-24	Hes1	16	29883202	29886614	+	2037	protein_coding	hes family bHLH transcription factor 1 [Source:MGI Symbol;Acc:MGI:104853]	bHLH	137	121	101	408	221	413	2.53715	2.44177	2.13566	8.2218	7.57546	8.86422
ENSMUSG00000024556	740.573	805.177	925.389	2806.66	2895.57	2868.95	823.713	2857.06	-1.79509	9.10358e-74	1.64755e-71	Me2	18	73902974	73948520	-	7252	protein_coding	malic enzyme 2, NAD(+)-dependent, mitochondrial [Source:MGI Symbol;Acc:MGI:2147351]	-	890	890	977	3102	1880	2974	4.62966	5.04479	5.80281	17.5583	18.1012	17.9294
ENSMUSG00000075585	77.3857	93.1835	62.5135	199.054	375.808	239.24	77.6942	271.367	-1.7931	4.99767e-13	1.07755e-11	6330403L08Rik	5	138980811	138986332	+	5522	lncRNA	RIKEN cDNA 6330403L08 gene [Source:MGI Symbol;Acc:MGI:1917994]	-	93	103	66	220	244	248	0.635335	0.766747	0.514812	1.6354	3.08533	1.96353
ENSMUSG00000052949	46.5979	58.8051	53.9889	212.626	201.766	137.949	53.1306	184.113	-1.79187	9.47322e-13	2.01185e-11	Rnf157	11	116227179	116303858	-	9537	protein_coding	ring finger protein 157 [Source:MGI Symbol;Acc:MGI:2442484]	-	56	65	57	235	131	143	0.22151	0.280164	0.257433	1.01147	0.959107	0.65555
ENSMUSG00000044813	143.954	139.323	111.767	453.3	486.702	432.176	131.681	457.393	-1.79177	9.9422e-29	4.86875e-27	Shb	4	45423278	45532470	-	3199	protein_coding	src homology 2 domain-containing transforming protein B [Source:MGI Symbol;Acc:MGI:98294]	-	173	154	118	501	316	448	2.04009	1.97887	1.5888	6.42867	6.89732	6.12273
ENSMUSG00000057969	933.621	898.361	772.894	2836.52	3148.16	3002.08	868.292	2995.59	-1.78503	4.7158e-74	8.62837e-72	Sema3b	9	107474873	107486428	-	4777	protein_coding	sema domain, immunoglobulin domain (Ig), short basic domain, secreted, (semaphorin) 3B [Source:MGI Symbol;Acc:MGI:107561]	-	1122	993	816	3135	2044	3112	8.86041	8.54487	7.3576	26.9389	29.8767	28.4817
ENSMUSG00000087292	7.48894	5.42816	15.1548	39.8108	44.6657	12.5408	9.3573	32.3391	-1.78365	0.00360086	0.0182788	Gm13832	5	115497137	115560922	+	612	lncRNA	predicted gene 13832 [Source:MGI Symbol;Acc:MGI:3650708]	-	9	6	16	44	29	13	0.554763	0.403006	1.12608	2.9512	3.30868	0.928695
ENSMUSG00000020312	388.593	426.111	344.772	1269.42	1313.79	1400.71	386.492	1327.97	-1.78025	8.37033e-55	9.16881e-53	Shc2	10	79453885	79473752	-	5426	protein_coding	SHC (Src homology 2 domain containing) transforming protein 2 [Source:MGI Symbol;Acc:MGI:106180]	-	467	471	364	1403	853	1452	3.24679	3.56823	2.8895	10.6139	10.9768	11.6995
ENSMUSG00000037161	4.99263	14.4751	8.52457	26.2389	40.0451	29.905	9.33077	32.063	-1.77535	0.001361	0.00796509	Mgarp	3	51295833	51304159	-	2067	protein_coding	mitochondria localized glutamic acid rich protein [Source:MGI Symbol;Acc:MGI:1914999]	-	6	16	9	29	26	31	0.109503	0.318193	0.187544	0.575911	0.878295	0.655696
ENSMUSG00000000142	92.3636	112.182	82.4042	333.868	358.866	291.333	95.6499	328.022	-1.77406	4.59199e-21	1.56034e-19	Axin2	11	108811175	108841609	+	5506	protein_coding	axin 2 [Source:MGI Symbol;Acc:MGI:1270862]	-	111	124	87	369	233	302	0.760507	0.925757	0.680588	2.75098	2.95479	2.39802
ENSMUSG00000047443	14.1458	9.04694	6.63022	26.2389	50.8265	27.011	9.94098	34.6921	-1.77298	0.0010592	0.0064153	Erfe	1	91294152	91301939	+	2815	protein_coding	erythroferrone [Source:MGI Symbol;Acc:MGI:3606476]	-	17	10	7	29	33	28	0.227817	0.146027	0.107108	0.42288	0.818546	0.434872
ENSMUSG00000038894	232.989	256.028	260.473	837.836	922.577	797.789	249.83	852.734	-1.7696	7.11853e-45	5.95596e-43	Irs2	8	11034681	11058458	-	6323	protein_coding	insulin receptor substrate 2 [Source:MGI Symbol;Acc:MGI:109334]	-	280	283	275	926	599	827	1.67052	1.83982	1.87331	6.01154	6.61472	5.71826
ENSMUSG00000025915	107.342	91.3741	125.027	369.154	332.682	392.624	107.914	364.82	-1.76173	5.72276e-23	2.19548e-21	Sgk3	1	9868332	9971070	+	14311	protein_coding	serum/glucocorticoid regulated kinase 3 [Source:MGI Symbol;Acc:MGI:2182368]	-	129	101	132	408	216	407	0.340045	0.29011	0.397288	1.17027	1.05388	1.24339
ENSMUSG00000022629	216.347	200.842	247.213	750.976	767.018	730.261	221.467	749.418	-1.75897	4.82661e-41	3.68638e-39	Kif21a	15	90817479	90934151	-	6476	protein_coding	kinesin family member 21A [Source:MGI Symbol;Acc:MGI:109188]	-	260	222	261	830	498	757	1.51455	1.40915	1.73594	5.26101	5.36945	5.11058
ENSMUSG00000061451	510.08	519.294	458.432	1616.86	1689.6	1729.67	495.936	1678.71	-1.75824	1.32027e-67	2.05443e-65	Tmem151a	19	5120887	5135559	-	4807	protein_coding	transmembrane protein 151A [Source:MGI Symbol;Acc:MGI:2147713]	-	613	574	484	1787	1097	1793	4.81064	4.9085	4.33683	15.2598	15.9346	16.3075
ENSMUSG00000024232	68.2326	54.2816	55.8833	227.102	181.743	192.936	59.4658	200.594	-1.75604	6.94576e-15	1.70823e-13	Bambi	18	3507923	3516404	+	5074	protein_coding	BMP and activin membrane-bound inhibitor [Source:MGI Symbol;Acc:MGI:1915260]	-	82	60	59	251	118	200	0.609649	0.486085	0.500844	2.03058	1.62382	1.7233
ENSMUSG00000001510	445.176	461.394	399.708	1412.38	1483.21	1502.97	435.426	1466.18	-1.75053	4.46552e-62	5.8544e-60	Dlx3	11	95010945	95016122	+	2607	protein_coding	distal-less homeobox 3 [Source:MGI Symbol;Acc:MGI:94903]	Homeobox	535	510	422	1561	963	1558	7.74157	8.04156	6.97225	24.5787	25.7925	26.1281
ENSMUSG00000006435	172.246	170.082	136.393	551.922	546.77	512.244	159.574	536.979	-1.74812	2.05756e-31	1.10511e-29	Neurl1a	19	47167259	47247880	+	7284	protein_coding	neuralized E3 ubiquitin protein ligase 1A [Source:MGI Symbol;Acc:MGI:1334263]	-	207	188	144	610	355	531	1.07205	1.06096	0.851518	3.43762	3.40303	3.18718
ENSMUSG00000005583	1890.54	2006.61	2360.36	6987.69	7195.8	6805.8	2085.84	6996.43	-1.74626	2.04742e-79	4.01054e-77	Mef2c	13	83652153	83815199	+	15715	protein_coding	myocyte enhancer factor 2C [Source:MGI Symbol;Acc:MGI:99458]	SRF	2272	2218	2492	7723	4672	7055	5.45394	5.80174	6.83022	20.1729	20.7585	19.6275
ENSMUSG00000024640	2055.3	2021.99	2012.75	6945.17	6416.46	7047.94	2030.01	6803.19	-1.74522	4.75476e-112	1.49371e-109	Psat1	19	15882042	15924701	-	4254	protein_coding	phosphoserine aminotransferase 1 [Source:MGI Symbol;Acc:MGI:2183441]	-	2470	2235	2125	7676	4166	7306	21.9036	21.5969	21.5161	74.0688	68.38	75.0868
ENSMUSG00000039835	715.61	786.179	771	2698.99	2639.9	2247.7	757.596	2528.86	-1.73882	1.4545e-65	2.14314e-63	Nhsl1	10	18194733	18409640	+	11348	protein_coding	NHS-like 1 [Source:MGI Symbol;Acc:MGI:106390]	-	860	869	814	2983	1714	2330	2.85888	3.14783	3.08963	10.7903	10.5463	8.97673
ENSMUSG00000022489	40.7731	31.6643	23.6794	122.147	101.653	97.4325	32.0389	107.077	-1.73751	1.43017e-08	2.07969e-07	Pde1b	15	103411461	103438479	+	5396	protein_coding	phosphodiesterase 1B, Ca2+-calmodulin dependent [Source:MGI Symbol;Acc:MGI:97523]	-	49	35	25	135	66	101	0.342563	0.266629	0.199558	1.02697	0.854043	0.818334
ENSMUSG00000031490	687.318	695.71	484.953	1953.44	2271.79	1958.3	622.66	2061.18	-1.72469	3.56056e-40	2.64658e-38	Eif4ebp1	8	27750357	27766702	+	2196	protein_coding	eukaryotic translation initiation factor 4E binding protein 1 [Source:MGI Symbol;Acc:MGI:103267]	-	826	769	512	2159	1475	2030	14.1894	14.3948	10.0424	40.3569	46.8994	40.4152
ENSMUSG00000075590	470.139	490.344	347.613	1558.95	1398.5	1363.09	436.032	1440.18	-1.72314	3.72855e-40	2.75913e-38	Nrbp2	15	75957367	75963476	-	3894	protein_coding	nuclear receptor binding protein 2 [Source:MGI Symbol;Acc:MGI:2385017]	-	565	542	367	1723	908	1413	5.47355	5.72156	4.05949	18.163	16.2816	15.8645
ENSMUSG00000062380	484.285	528.341	429.07	1550.81	1530.95	1671.79	480.565	1584.52	-1.72136	3.75369e-56	4.2229e-54	Tubb3	8	124138163	124148754	+	1868	protein_coding	tubulin, beta 3 class III [Source:MGI Symbol;Acc:MGI:107813]	-	582	584	453	1714	994	1733	11.7534	12.8513	10.4453	37.6644	37.155	40.5605
ENSMUSG00000032911	4502.52	4584.08	4002.76	14245.9	15064.7	13791	4363.12	14367.2	-1.71901	7.1161e-100	1.94235e-97	Cspg4	9	56772317	56807154	+	11931	protein_coding	chondroitin sulfate proteoglycan 4 [Source:MGI Symbol;Acc:MGI:2153093]	-	5411	5067	4226	15745	9781	14296	17.1087	17.4576	15.2565	54.1706	57.2419	52.3865
ENSMUSG00000042190	21.6347	16.2845	15.1548	58.8113	58.5275	57.8807	17.6913	58.4065	-1.71812	9.29744e-06	9.00014e-05	Cmklr1	5	113750415	113788487	-	3408	protein_coding	chemokine-like receptor 1 [Source:MGI Symbol;Acc:MGI:109603]	-	26	18	16	65	38	60	0.2878	0.217112	0.202219	0.782909	0.778559	0.76972
ENSMUSG00000079055	1375.47	1405.89	1456.75	4725.72	4711.46	4493.47	1412.71	4643.55	-1.71683	2.59321e-104	7.19617e-102	Slc8a3	12	81244689	81379954	-	5332	protein_coding	solute carrier family 8 (sodium/calcium exchanger), member 3 [Source:MGI Symbol;Acc:MGI:107976]	-	1653	1554	1538	5223	3059	4658	11.695	11.9804	12.4242	40.2094	40.0587	38.1936
ENSMUSG00000027004	63.24	78.7084	80.5098	261.484	244.891	220.911	74.1527	242.429	-1.7117	7.80838e-17	2.18137e-15	Frzb	2	80242314	80277969	-	3237	protein_coding	frizzled-related protein [Source:MGI Symbol;Acc:MGI:892032]	-	76	87	85	289	159	229	0.885701	1.10481	1.13104	3.66482	3.42975	3.09296
ENSMUSG00000049414	14.9779	61.5192	21.785	87.7646	144.778	87.7857	32.7607	106.776	-1.69908	4.0617e-05	0.000348774	Gm5417	15	83289827	83290264	-	438	processed_pseudogene	predicted gene 5417 [Source:MGI Symbol;Acc:MGI:3648626]	-	18	68	23	97	94	91	1.5503	6.38184	2.2618	9.09066	14.9852	9.0834
ENSMUSG00000046157	186.391	221.65	202.695	646.02	662.284	673.345	203.579	660.55	-1.69891	6.30929e-37	4.28775e-35	Tmem229b	12	79008569	79054401	-	4732	protein_coding	transmembrane protein 229B [Source:MGI Symbol;Acc:MGI:2444389]	-	224	245	214	714	430	698	1.78575	2.1283	1.94792	6.19371	6.345	6.449
ENSMUSG00000009687	180.567	204.461	185.646	553.731	666.905	628.97	190.225	616.536	-1.69381	9.48741e-33	5.50402e-31	Fxyd5	7	30732147	30741906	-	4192	protein_coding	FXYD domain-containing ion transport regulator 5 [Source:MGI Symbol;Acc:MGI:1201785]	-	217	226	196	612	433	652	1.95279	2.21615	2.01389	5.99277	7.21231	6.79998
ENSMUSG00000042644	1557.7	1613.07	1598.83	5051.44	5379.91	4808.92	1589.87	5080.09	-1.67535	3.8353e-94	9.67543e-92	Itpr3	17	27276278	27341197	+	9019	protein_coding	inositol 1,4,5-triphosphate receptor 3 [Source:MGI Symbol;Acc:MGI:96624]	-	1872	1783	1688	5583	3493	4985	7.83004	8.12651	8.06149	25.4101	27.0426	24.1651
ENSMUSG00000043822	569.16	578.099	428.123	1728.15	1535.58	1764.4	525.127	1676.04	-1.67457	3.9958e-42	3.29357e-40	Adamtsl5	10	80174944	80184246	-	4722	protein_coding	ADAMTS-like 5 [Source:MGI Symbol;Acc:MGI:1913798]	-	684	639	452	1910	997	1829	5.46445	5.56271	4.123	16.6037	14.7427	16.9344
ENSMUSG00000120798	49.9263	40.7112	40.7285	131.195	147.859	139.878	43.7887	139.644	-1.66732	6.76634e-11	1.23802e-09	ENSMUSG00000120798	1	133905262	133918369	+	1961	lncRNA	novel transcript	-	60	45	43	145	96	145	1.15422	0.943292	0.944479	3.0352	3.41823	3.23275
ENSMUSG00000028527	58.2473	66.9473	55.8833	168.291	254.132	152.419	60.3593	191.614	-1.65467	4.05291e-11	7.5482e-10	Ak4	4	101276474	101324192	+	4646	protein_coding	adenylate kinase 4 [Source:MGI Symbol;Acc:MGI:87979]	-	70	74	59	186	165	158	0.568375	0.654732	0.546983	1.64335	2.47978	1.48682
ENSMUSG00000038239	77.3857	87.7553	94.7174	227.102	263.374	325.097	86.6195	271.857	-1.65247	1.20264e-15	3.11901e-14	Hrc	7	44984714	44988398	+	2566	protein_coding	histidine rich calcium binding protein [Source:MGI Symbol;Acc:MGI:96226]	-	93	97	100	251	171	337	1.36723	1.55391	1.67859	4.01527	4.65315	5.74189
ENSMUSG00000003518	38.2768	38.9018	45.4644	131.195	143.238	111.903	40.881	128.778	-1.65222	6.72304e-10	1.12388e-08	Dusp3	11	101861969	101877839	-	4682	protein_coding	dual specificity phosphatase 3 (vaccinia virus phosphatase VH1-related) [Source:MGI Symbol;Acc:MGI:1919599]	-	46	43	48	145	93	116	0.370632	0.377527	0.441582	1.27126	1.38694	1.0832
ENSMUSG00000018593	229009	231998	193405	679639	676905	698647	218138	685064	-1.651	9.55694e-89	2.17977e-86	Sparc	11	55285326	55314009	-	3788	protein_coding	secreted acidic cysteine rich glycoprotein [Source:MGI Symbol;Acc:MGI:98373]	-	275217	256438	204192	751157	439493	724228	2740.83	2782.81	2321.83	8139.89	8101.2	8358.85
ENSMUSG00000077574	16.6421	6.33286	10.4189	13.5718	52.3667	40.5165	11.1313	35.485	-1.64748	0.00486191	0.023656	Gm24887	11	79529847	79529954	-	108	snRNA	predicted gene, 24887 [Source:MGI Symbol;Acc:MGI:5454664]	-	20	7	11	15	34	42	6.98591	2.66432	4.38703	5.70118	21.9818	17.0023
ENSMUSG00000038319	251.296	204.461	175.227	661.401	654.583	660.804	210.328	658.93	-1.64481	6.03611e-29	3.00004e-27	Kcnh2	5	24524587	24556602	-	4845	protein_coding	potassium voltage-gated channel, subfamily H (eag-related), member 2 [Source:MGI Symbol;Acc:MGI:1341722]	-	302	226	185	731	425	685	2.35142	1.91746	1.64467	6.19329	6.12495	6.18128
ENSMUSG00000046814	49.0942	40.7112	32.2039	114.004	130.917	136.984	40.6698	127.301	-1.63981	2.30041e-09	3.61338e-08	Gchfr	2	118998254	119002871	+	645	protein_coding	GTP cyclohydrolase I feedback regulator [Source:MGI Symbol;Acc:MGI:2443977]	-	59	45	34	126	85	142	3.45071	2.8679	2.27049	8.01878	9.20167	9.62521
ENSMUSG00000048782	784.675	767.18	744.479	2335.26	2287.19	2478.26	765.445	2366.9	-1.629	3.84734e-73	6.74298e-71	Insc	7	114342929	114449618	+	3720	protein_coding	INSC spindle orientation adaptor protein [Source:MGI Symbol;Acc:MGI:1917942]	-	943	848	786	2581	1485	2569	9.5628	9.37053	9.10083	28.4802	27.8735	30.1927
ENSMUSG00000020583	37.4447	45.2347	40.7285	134.814	113.975	131.196	41.136	126.661	-1.62884	8.52738e-10	1.39883e-08	Matn3	12	8997929	9022028	+	3014	protein_coding	matrilin 3 [Source:MGI Symbol;Acc:MGI:1328350]	-	45	50	43	149	74	136	0.56323	0.681927	0.614506	2.02927	1.71434	1.97277
ENSMUSG00000001542	249.631	291.311	352.349	937.362	922.577	897.151	297.764	919.03	-1.62818	9.98148e-34	5.9997e-32	Ell2	13	75854876	75920483	+	9828	protein_coding	elongation factor for RNA polymerase II 2 [Source:MGI Symbol;Acc:MGI:2183438]	-	300	322	372	1036	599	930	1.15152	1.3468	1.63034	4.32705	4.25568	4.13713
ENSMUSG00000026628	10.8174	26.2361	18.9435	60.6209	53.9069	56.916	18.6657	57.1479	-1.62314	7.70513e-05	0.00062066	Atf3	1	190902493	190950236	-	2154	protein_coding	activating transcription factor 3 [Source:MGI Symbol;Acc:MGI:109384]	TF_bZIP	13	29	20	67	35	59	0.227674	0.553431	0.399931	1.27681	1.13457	1.19753
ENSMUSG00000034612	999.358	827.795	989.797	2831.99	2920.21	2925.87	938.983	2892.69	-1.62289	1.48931e-63	2.01602e-61	Chst11	10	82821332	83031734	+	5527	protein_coding	carbohydrate sulfotransferase 11 [Source:MGI Symbol;Acc:MGI:1927166]	-	1201	915	1045	3130	1896	3033	8.19728	6.80523	8.14382	23.2462	23.9528	23.9919
ENSMUSG00000051586	1305.57	1171.58	1267.32	3854.41	4437.31	3244.21	1248.16	3845.31	-1.62191	1.91862e-48	1.77472e-46	Mical3	6	120908668	121107959	-	23038	protein_coding	microtubule associated monooxygenase, calponin and LIM domain containing 3 [Source:MGI Symbol;Acc:MGI:2442733]	-	1569	1295	1338	4260	2881	3363	2.56918	2.31066	2.50157	7.59036	8.73185	6.3821
ENSMUSG00000036206	643.217	585.337	505.791	1778.82	1763.52	1781.76	578.115	1774.7	-1.61699	1.41028e-51	1.47681e-49	Sh3bp4	1	88998137	89082790	+	5112	protein_coding	SH3-domain binding protein 4 [Source:MGI Symbol;Acc:MGI:2138297]	-	773	647	534	1966	1145	1847	5.70434	5.20265	4.49937	15.7867	15.6395	15.7964
ENSMUSG00000039208	630.735	733.707	495.372	1779.72	1880.58	2031.61	619.938	1897.3	-1.61316	1.58995e-36	1.07613e-34	Metrnl	11	121592370	121607132	+	1586	protein_coding	meteorin, glial cell differentiation regulator-like [Source:MGI Symbol;Acc:MGI:2384806]	-	758	811	523	1967	1221	2106	18.0294	21.0198	14.2036	50.9095	53.7551	58.0546
ENSMUSG00000039701	144.786	140.228	132.604	468.681	406.612	398.412	139.206	424.568	-1.61001	3.60238e-24	1.45229e-22	Usp53	3	122725142	122778159	-	12572	protein_coding	ubiquitin specific peptidase 53 [Source:MGI Symbol;Acc:MGI:2139607]	-	174	155	140	518	264	413	0.522109	0.506802	0.479651	1.69131	1.46625	1.43624
ENSMUSG00000020218	1937.97	1967.71	2080.94	6006	5943.62	6267.51	1995.54	6072.38	-1.60591	2.80506e-96	7.18526e-94	Wif1	10	120869865	120936555	+	2427	protein_coding	Wnt inhibitory factor 1 [Source:MGI Symbol;Acc:MGI:1344332]	-	2329	2175	2197	6638	3859	6497	36.2006	36.8384	38.9907	112.27	111.023	117.037
ENSMUSG00000038508	14.9779	14.4751	15.1548	31.6676	43.1255	60.7747	14.8693	45.1893	-1.6042	0.000372313	0.0025505	Gdf15	8	71082043	71085106	-	1852	protein_coding	growth differentiation factor 15 [Source:MGI Symbol;Acc:MGI:1346047]	-	18	16	16	35	28	63	0.366647	0.355132	0.372118	0.775755	1.05566	1.48724
ENSMUSG00000027230	5712.4	5734.85	4660.1	16144.2	15696.1	17005.3	5369.12	16281.9	-1.60046	4.19379e-69	6.7141e-67	Creb3l1	2	91812673	91854847	-	2603	protein_coding	cAMP responsive element binding protein 3-like 1 [Source:MGI Symbol;Acc:MGI:1347062]	TF_bZIP	6865	6339	4920	17843	10191	17628	99.4908	100.105	81.4127	281.379	273.37	296.081
ENSMUSG00000025856	1508.61	1538.88	1376.24	4300.47	4344.89	4768.4	1474.58	4471.25	-1.6004	1.14605e-75	2.12019e-73	Pdgfa	5	138961769	138983125	-	3119	protein_coding	platelet derived growth factor, alpha [Source:MGI Symbol;Acc:MGI:97527]	-	1813	1701	1453	4753	2821	4943	21.928	22.4182	20.0656	62.5533	63.1532	69.2878
ENSMUSG00000023393	70.7289	63.3286	81.457	222.578	192.525	233.452	71.8382	216.185	-1.59547	6.02275e-14	1.37557e-12	Slc17a9	2	180367056	180384073	+	3200	protein_coding	solute carrier family 17, member 9 [Source:MGI Symbol;Acc:MGI:1919107]	-	85	70	86	246	125	242	1.00204	0.899206	1.15758	3.15561	2.72752	3.30633
ENSMUSG00000071369	255.456	248.791	241.529	693.069	867.13	695.533	248.592	751.911	-1.59162	1.61255e-31	8.80292e-30	Map3k5	10	19810218	20018499	+	6086	protein_coding	mitogen-activated protein kinase kinase kinase 5 [Source:MGI Symbol;Acc:MGI:1346876]	-	307	275	255	766	563	721	1.90293	1.85743	1.80472	5.16648	6.45928	5.17946
ENSMUSG00000004709	78.2178	78.7084	91.8759	259.675	244.891	243.099	82.934	249.222	-1.59005	2.4882e-16	6.78044e-15	Cd244a	1	171386761	171437314	+	4876	protein_coding	CD244 molecule A [Source:MGI Symbol;Acc:MGI:109294]	-	94	87	97	287	159	252	0.727245	0.733444	0.856859	2.4161	2.27688	2.25953
ENSMUSG00000057897	150.611	122.134	87.1401	331.153	365.026	390.695	119.962	362.291	-1.59003	4.83614e-16	1.29665e-14	Camk2b	11	5919644	6016362	-	9125	protein_coding	calcium/calmodulin-dependent protein kinase II, beta [Source:MGI Symbol;Acc:MGI:88257]	-	181	135	92	366	237	405	0.748277	0.608152	0.434266	1.64644	1.81352	1.94045
ENSMUSG00000000031	426.038	448.728	438.542	1257.66	1359.99	1332.22	437.769	1316.62	-1.58778	4.22621e-53	4.51066e-51	H19	7	142129262	142131886	-	2625	lncRNA	H19, imprinted maternally expressed transcript [Source:MGI Symbol;Acc:MGI:95891]	-	512	496	463	1390	883	1381	7.35795	7.76719	7.59719	21.7362	23.4876	23.0009
ENSMUSG00000062093	60.7436	62.4239	63.4607	183.672	184.824	190.042	62.2094	186.179	-1.58228	3.14235e-13	6.89329e-12	Gm10110	14	90133664	90136883	-	3220	transcribed_processed_pseudogene	predicted gene 10110 [Source:MGI Symbol;Acc:MGI:3641718]	-	73	69	67	203	120	197	0.855231	0.880855	0.896231	2.58784	2.60215	2.6748
ENSMUSG00000001131	1410.42	1528.03	1495.59	4420.8	4327.95	4420.16	1478.01	4389.64	-1.57092	5.82678e-87	1.29354e-84	Timp1	X	20736405	20740974	+	888	protein_coding	tissue inhibitor of metalloproteinase 1 [Source:MGI Symbol;Acc:MGI:98752]	-	1695	1689	1579	4886	2810	4582	72.0067	78.1858	76.5897	225.859	220.954	225.592
ENSMUSG00000040488	715.61	661.331	522.84	1828.58	1952.97	1858.93	633.26	1880.16	-1.56808	1.93445e-41	1.49807e-39	Ltbp4	7	27004561	27037117	-	6463	protein_coding	latent transforming growth factor beta binding protein 4 [Source:MGI Symbol;Acc:MGI:1321395]	-	860	731	552	2021	1268	1927	5.01973	4.64937	3.6788	12.836	13.6991	13.0355
ENSMUSG00000024968	2475.51	2365.77	2017.48	6918.93	6550.45	6790.37	2286.26	6753.25	-1.56244	2.61799e-67	3.96269e-65	Rcor2	19	7244690	7252590	+	3157	protein_coding	REST corepressor 2 [Source:MGI Symbol;Acc:MGI:1859854]	MYB	2975	2615	2130	7647	4253	7039	35.5491	34.0493	29.0607	99.4292	94.0651	97.4805
ENSMUSG00000074934	217.179	227.983	272.786	673.164	648.423	783.319	239.316	701.635	-1.55549	4.57976e-28	2.17245e-26	Grem1	2	113576509	113588991	-	4148	protein_coding	gremlin 1, DAN family BMP antagonist [Source:MGI Symbol;Acc:MGI:1344337]	-	261	252	288	744	421	812	2.37366	2.49731	2.99058	7.36261	7.08681	8.55852
ENSMUSG00000011257	3315.1	3341.03	3417.41	9247.86	9938.89	9751.93	3357.85	9646.22	-1.52223	6.80166e-97	1.76949e-94	Pabpc4	4	123156144	123192718	+	4027	protein_coding	poly(A) binding protein, cytoplasmic 4 [Source:MGI Symbol;Acc:MGI:2385206]	-	3984	3693	3608	10221	6453	10109	37.3211	37.6972	38.591	104.186	111.889	109.751
ENSMUSG00000035513	528.386	457.775	444.225	1426.85	1241.4	1426.76	476.795	1365	-1.51851	1.27472e-40	9.64733e-39	Ntng2	2	29084553	29143017	-	3990	protein_coding	netrin G2 [Source:MGI Symbol;Acc:MGI:2159341]	-	635	506	469	1577	806	1479	6.00368	5.21301	5.06292	16.2239	14.1049	16.206
ENSMUSG00000029306	49247.3	50307.3	55278	144054	157676	140133	51610.9	147288	-1.51287	4.32979e-82	8.90012e-80	Ibsp	5	104447037	104459335	+	2068	protein_coding	integrin binding sialoprotein [Source:MGI Symbol;Acc:MGI:96389]	-	59184	55607	58361	159213	102374	145264	1079.62	1105.33	1215.55	3160.28	3456.58	3071.06
ENSMUSG00000019997	285.412	244.267	295.518	750.976	734.674	866.281	275.066	783.977	-1.51277	4.27606e-30	2.20422e-28	Ccn2	10	24471340	24474581	+	2861	protein_coding	cellular communication network factor 2 [Source:MGI Symbol;Acc:MGI:95537]	-	343	270	312	830	477	898	4.52265	3.87933	4.69719	11.9085	11.6415	13.7227
ENSMUSG00000039982	134.801	108.563	147.759	287.723	435.876	395.518	130.374	373.039	-1.5115	8.16643e-15	1.99079e-13	Dtx4	19	12443702	12478818	-	5226	protein_coding	deltex 4, E3 ubiquitin ligase [Source:MGI Symbol;Acc:MGI:2672905]	-	162	120	156	318	283	410	1.1694	0.943894	1.28575	2.49779	3.78116	3.43001
ENSMUSG00000036918	1803.17	1821.15	1564.73	4688.62	5017.96	5064.56	1729.68	4923.71	-1.50865	1.50464e-65	2.19756e-63	Ttc7	17	87590314	87689197	+	6720	protein_coding	tetratricopeptide repeat domain 7 [Source:MGI Symbol;Acc:MGI:1920999]	-	2167	2013	1652	5182	3258	5250	12.1648	12.3136	10.5887	31.6538	33.8524	34.1563
ENSMUSG00000030353	172.246	153.798	127.869	384.536	514.426	398.412	151.304	432.458	-1.50674	9.21698e-18	2.67823e-16	Tead4	6	128201251	128277786	-	3598	protein_coding	TEA domain family member 4 [Source:MGI Symbol;Acc:MGI:106907]	TEA	207	170	135	425	334	413	2.17033	1.94222	1.61612	4.8487	6.48176	5.01846
ENSMUSG00000052013	115.663	113.087	133.552	325.724	351.165	349.213	120.767	342.034	-1.50188	5.75919e-19	1.7957e-17	Btla	16	45044678	45078033	+	3396	protein_coding	B and T lymphocyte associated [Source:MGI Symbol;Acc:MGI:2658978]	-	139	125	141	360	228	362	1.54406	1.51305	1.78835	4.35143	4.68786	4.66039
ENSMUSG00000024789	1645.9	1631.16	2099.89	5188.97	5147.34	4853.3	1792.32	5063.2	-1.49858	2.5955e-48	2.38758e-46	Jak2	19	29229228	29290480	+	5030	protein_coding	Janus kinase 2 [Source:MGI Symbol;Acc:MGI:96629]	-	1978	1803	2217	5735	3342	5031	14.8346	14.7346	18.9845	46.8019	46.3923	43.7288
ENSMUSG00000040010	1645.9	1767.77	1516.43	4578.24	4480.43	4869.7	1643.37	4642.79	-1.49853	5.20111e-66	7.732e-64	Slc7a5	8	122607889	122634433	-	3708	protein_coding	solute carrier family 7 (cationic amino acid transporter, y+ system), member 5 [Source:MGI Symbol;Acc:MGI:1298205]	-	1978	1954	1601	5060	2909	5048	20.1235	21.6619	18.5974	56.0155	54.7787	59.5197
ENSMUSG00000017734	17.4742	16.2845	17.0491	50.6682	56.9873	36.6578	16.9359	48.1044	-1.49682	0.000354189	0.00244192	Dbndd2	2	164328026	164335239	+	4389	protein_coding	dysbindin (dystrobrevin binding protein 1) domain containing 2 [Source:MGI Symbol;Acc:MGI:106562]	-	21	18	18	56	37	38	0.180497	0.168585	0.176648	0.523745	0.588632	0.378529
ENSMUSG00000047904	14.9779	15.3798	21.785	47.9539	56.9873	42.4458	17.3809	49.129	-1.49518	0.000311389	0.00218276	Sstr2	11	113510168	113516854	+	2143	protein_coding	somatostatin receptor 2 [Source:MGI Symbol;Acc:MGI:98328]	-	18	17	23	53	37	44	0.31686	0.32609	0.462282	1.0152	1.20556	0.89766
ENSMUSG00000021182	10.8174	9.04694	9.47174	28.9533	23.1029	29.905	9.77868	27.3204	-1.48875	0.00568599	0.0270259	Ccdc88c	12	100877782	100995315	-	11386	protein_coding	coiled-coil domain containing 88C [Source:MGI Symbol;Acc:MGI:1915589]	-	13	10	10	32	15	31	0.0430714	0.0361027	0.0378295	0.115366	0.0919873	0.119034
ENSMUSG00000055926	29.9558	24.4267	26.5209	75.0976	70.849	80.0683	26.9678	75.3383	-1.48332	6.89242e-06	6.85946e-05	Gm14137	2	119004990	119008056	+	3067	protein_coding	predicted gene 14137 [Source:MGI Symbol;Acc:MGI:3651144]	-	36	27	28	83	46	83	0.442798	0.361877	0.393229	1.11087	1.04725	1.18317
ENSMUSG00000036528	280.419	277.741	376.975	883.98	833.246	890.398	311.712	869.208	-1.4823	2.10764e-27	9.85737e-26	Ppfibp2	7	107194414	107347790	+	10876	protein_coding	PTPRF interacting protein, binding protein 2 (liprin beta 2) [Source:MGI Symbol;Acc:MGI:894649]	-	337	307	398	977	541	923	1.1689	1.16033	1.57621	3.68742	3.47325	3.71034
ENSMUSG00000030170	242.975	299.454	204.59	629.734	736.214	722.544	249.006	696.164	-1.4809	9.83561e-23	3.72189e-21	Wnt5b	6	119409492	119521308	-	2654	protein_coding	wingless-type MMTV integration site family, member 5B [Source:MGI Symbol;Acc:MGI:98959]	-	292	331	216	696	478	749	4.15048	5.12671	3.50553	10.7648	12.5758	12.3385
ENSMUSG00000029228	16.6421	21.7127	15.1548	51.573	49.2863	48.2339	17.8365	49.6977	-1.47874	0.000259277	0.00185755	Lnx1	5	74753108	74863573	-	3829	protein_coding	ligand of numb-protein X 1 [Source:MGI Symbol;Acc:MGI:1278335]	-	20	24	16	57	32	50	0.197043	0.257654	0.179985	0.611065	0.583542	0.570908
ENSMUSG00000001506	1.14355e+06	1.11379e+06	931432	2.81129e+06	3.22012e+06	2.83354e+06	1.06292e+06	2.95498e+06	-1.47511	1.1828e-57	1.37718e-55	Col1a1	11	94827050	94843868	+	6563	protein_coding	collagen, type I, alpha 1 [Source:MGI Symbol;Acc:MGI:88467]	-	1374284	1231128	983380	3107121	2090719	2937291	7899.34	7711.02	6453.87	19433.6	22243.4	19567.1
ENSMUSG00000002603	2588.68	2464.39	1906.66	6420.39	6473.44	6415.11	2319.91	6436.31	-1.47172	5.73358e-45	4.82142e-43	Tgfb1	7	25386427	25404502	+	5042	protein_coding	transforming growth factor, beta 1 [Source:MGI Symbol;Acc:MGI:98725]	-	3111	2724	2013	7096	4203	6650	23.2763	22.2083	17.1966	57.7708	58.2055	57.6634
ENSMUSG00000066152	446.84	414.35	451.802	1296.56	1096.62	1239.61	437.664	1210.93	-1.47087	2.99734e-39	2.18885e-37	Slc31a2	4	62180799	62216648	+	2033	protein_coding	solute carrier family 31, member 2 [Source:MGI Symbol;Acc:MGI:1333844]	-	537	458	477	1433	712	1285	9.96445	9.26061	10.1061	28.9339	24.454	27.6342
ENSMUSG00000028132	17.4742	24.4267	18.9435	66.9545	44.6657	54.9867	20.2815	55.5356	-1.46519	0.000187352	0.00138088	Tlcd4	3	120995410	121076747	-	7874	protein_coding	TLC domain containing 4 [Source:MGI Symbol;Acc:MGI:1923195]	-	21	27	20	74	29	57	0.10061	0.140955	0.109405	0.385775	0.257164	0.316491
ENSMUSG00000017754	7131.14	7313.54	6029.71	18336.5	17910.9	20052.8	6824.8	18766.7	-1.45933	1.39752e-59	1.69844e-57	Pltp	2	164681438	164699631	-	2562	protein_coding	phospholipid transfer protein [Source:MGI Symbol;Acc:MGI:103151]	-	8570	8084	6366	20266	11629	20787	126.188	129.706	107.026	324.703	316.935	354.727
ENSMUSG00000026688	174.742	150.179	159.125	434.299	474.38	422.529	161.349	443.736	-1.45558	1.16541e-21	4.09367e-20	Mgst3	1	167199535	167221410	-	1097	protein_coding	microsomal glutathione S-transferase 3 [Source:MGI Symbol;Acc:MGI:1913697]	-	210	166	168	480	308	438	7.22153	6.22032	6.59635	17.9611	19.6043	17.4562
ENSMUSG00000110630	12.4816	11.761	18.9435	19.9054	47.7461	51.1279	14.3954	39.5931	-1.45272	0.00393089	0.0197196	K230015D01Rik	8	105168903	105170418	+	1516	lncRNA	RIKEN cDNA K230015D01 gene [Source:MGI Symbol;Acc:MGI:3642019]	-	15	13	20	22	31	53	0.373257	0.352497	0.56824	0.595691	1.42781	1.52847
ENSMUSG00000038517	43.2694	37.0924	25.5737	97.7173	104.733	87.7857	35.3119	96.7455	-1.44524	2.38845e-06	2.55576e-05	Tbkbp1	11	97026997	97042321	-	3975	protein_coding	TBK1 binding protein 1 [Source:MGI Symbol;Acc:MGI:1920424]	-	52	41	27	108	68	91	0.493495	0.423992	0.292569	1.11528	1.19448	1.00089
ENSMUSG00000118029	15.81	7.23755	15.1548	36.1916	27.7235	39.5518	12.7341	34.489	-1.44503	0.00393294	0.0197239	ENSMUSG00000118029	19	47240682	47242771	+	2090	TEC	TEC	-	19	8	16	40	18	41	0.342944	0.157346	0.329743	0.785618	0.601359	0.857667
ENSMUSG00000057315	773.025	797.035	793.732	2186.88	2076.18	2142.55	787.931	2135.2	-1.43912	5.33618e-59	6.34624e-57	Arhgap24	5	102629257	103045803	+	8792	protein_coding	Rho GTPase activating protein 24 [Source:MGI Symbol;Acc:MGI:1922647]	-	929	881	838	2417	1348	2221	3.98607	4.11907	4.10542	11.2846	10.7056	11.0444
ENSMUSG00000000531	139.794	133.895	96.6118	332.963	357.326	316.414	123.433	335.568	-1.43768	3.52273e-15	8.84668e-14	Tamalin	15	101122069	101130637	+	2033	protein_coding	trafficking regulator and scaffold protein tamalin [Source:MGI Symbol;Acc:MGI:1860303]	-	168	148	102	368	232	328	3.11737	2.99251	2.16105	7.43033	7.96816	7.05371
ENSMUSG00000019564	45.7658	70.5661	47.3587	134.814	166.341	142.772	54.5635	147.976	-1.43486	2.72379e-08	3.81743e-07	Arid3a	10	79762877	79790852	+	5562	protein_coding	AT rich interactive domain 3A (BRIGHT-like) [Source:MGI Symbol;Acc:MGI:1328360]	ARID	55	78	50	149	108	148	0.373034	0.576468	0.387204	1.09965	1.35581	1.16335
ENSMUSG00000022353	438.519	396.256	400.655	1150.89	1121.26	1007.12	411.81	1093.09	-1.4071	2.11484e-35	1.35954e-33	Mtss1	15	58813083	58953854	-	11345	protein_coding	MTSS I-BAR domain containing 1 [Source:MGI Symbol;Acc:MGI:2384818]	-	527	438	423	1272	728	1044	1.75236	1.58701	1.60597	4.60236	4.48058	4.02325
ENSMUSG00000025558	183.895	146.56	144.918	435.204	437.416	389.73	158.458	420.783	-1.40536	3.04453e-18	9.08449e-17	Dock9	14	121779458	122035249	-	13398	protein_coding	dedicator of cytokinesis 9 [Source:MGI Symbol;Acc:MGI:106321]	-	221	162	153	481	284	404	0.622256	0.497034	0.491873	1.47368	1.48008	1.31833
ENSMUSG00000030103	1393.78	1286.47	1293.84	3566.68	3457.74	3500.82	1324.7	3508.41	-1.40508	1.88757e-65	2.73288e-63	Bhlhe40	6	108637590	108643886	+	4705	protein_coding	basic helix-loop-helix family, member e40 [Source:MGI Symbol;Acc:MGI:1097714]	bHLH	1675	1422	1366	3942	2245	3629	13.4299	12.4237	12.5052	34.3918	33.3169	33.7216
ENSMUSG00000034177	425.205	414.35	407.285	1176.23	1064.28	1046.68	415.613	1095.73	-1.39937	4.55218e-37	3.13198e-35	Rnf43	11	87553548	87626365	+	6558	protein_coding	ring finger protein 43 [Source:MGI Symbol;Acc:MGI:2442609]	-	511	458	430	1300	691	1085	2.93945	2.87082	2.82422	8.1371	7.35723	7.23335
ENSMUSG00000031700	292.069	359.163	327.722	826.073	916.417	838.305	326.318	860.265	-1.39739	3.40984e-29	1.70492e-27	Gpt2	8	86219205	86254189	+	5643	protein_coding	glutamic pyruvate transaminase (alanine aminotransferase) 2 [Source:MGI Symbol;Acc:MGI:1915391]	-	351	397	346	913	595	869	2.34646	2.89196	2.64099	6.64138	7.36232	6.73273
ENSMUSG00000043969	40.7731	62.4239	72.9324	155.624	160.18	144.702	58.7098	153.502	-1.39013	6.00366e-08	8.02899e-07	Emx2	19	59446804	59453789	+	3002	protein_coding	empty spiracles homeobox 2 [Source:MGI Symbol;Acc:MGI:95388]	Homeobox	49	69	77	172	104	150	0.615746	0.944821	1.10479	2.35188	2.41897	2.18455
ENSMUSG00000021451	19.1384	11.761	12.3133	38.906	47.7461	27.9757	14.4042	38.2092	-1.38989	0.0033906	0.0173703	Sema4d	13	51839565	51947783	-	7679	protein_coding	sema domain, immunoglobulin domain (Ig), transmembrane domain (TM) and short cytoplasmic domain, (semaphorin) 4D [Source:MGI Symbol;Acc:MGI:109244]	-	23	13	13	43	31	29	0.11299	0.0695905	0.0729189	0.229859	0.28188	0.165111
ENSMUSG00000020099	4882.79	4592.23	4159.04	11583.1	12250.7	11655.2	4544.69	11829.7	-1.37978	2.84001e-64	3.90794e-62	Unc5b	10	60598372	60667360	-	6258	protein_coding	unc-5 netrin receptor B [Source:MGI Symbol;Acc:MGI:894703]	-	5868	5076	4391	12802	7954	12082	35.3729	33.3424	30.2224	83.973	88.7478	84.4082
ENSMUSG00000027660	332.842	319.357	375.081	906.6	910.256	855.669	342.427	890.842	-1.37953	3.11936e-31	1.67001e-29	Skil	3	31149207	31176726	+	9694	protein_coding	SKI-like [Source:MGI Symbol;Acc:MGI:106203]	-	400	353	396	1002	591	887	1.55659	1.49687	1.75952	4.2429	4.25689	4.00039
ENSMUSG00000032492	11832.5	12155.5	10121.5	29762.2	28350.4	30614.1	11369.8	29575.5	-1.37921	1.58184e-59	1.90853e-57	Pth1r	9	110551153	110576213	-	2925	protein_coding	parathyroid hormone 1 receptor [Source:MGI Symbol;Acc:MGI:97801]	-	14220	13436	10686	32894	18407	31735	183.396	188.823	157.359	461.624	439.405	474.345
ENSMUSG00000020022	175.574	157.417	162.914	199.054	471.3	619.323	165.302	429.892	-1.37814	0.00298635	0.015592	Ndufa12	10	94034582	94057305	+	1569	protein_coding	NADH:ubiquinone oxidoreductase subunit A12 [Source:MGI Symbol;Acc:MGI:1913664]	-	211	174	172	220	306	642	5.07313	4.55866	4.72179	5.75569	13.6178	17.8893
ENSMUSG00000018906	1162.45	999.687	989.797	2575.94	2758.49	2832.29	1050.64	2722.24	-1.37255	4.65761e-46	4.06016e-44	P4ha2	11	53990921	54022491	+	6239	protein_coding	procollagen-proline, 2-oxoglutarate 4-dioxygenase (proline 4-hydroxylase), alpha II polypeptide [Source:MGI Symbol;Acc:MGI:894286]	-	1397	1105	1045	2847	1791	2936	8.44691	7.28046	7.21444	18.7314	20.0442	20.5742
ENSMUSG00000040276	46.5979	27.1408	18.9435	95.9077	55.4471	87.7857	30.8941	79.7135	-1.37144	0.000264278	0.00188851	Pacsin1	17	27874483	27930456	+	6525	protein_coding	protein kinase C and casein kinase substrate in neurons 1 [Source:MGI Symbol;Acc:MGI:1345181]	-	56	30	20	106	36	91	0.323761	0.188996	0.132023	0.666842	0.385238	0.609737
ENSMUSG00000031098	48.2621	47.9488	37.887	142.052	100.113	103.221	44.6993	115.128	-1.36974	1.18189e-06	1.32784e-05	Syt8	7	141988587	141994133	+	1894	protein_coding	synaptotagmin VIII [Source:MGI Symbol;Acc:MGI:1859867]	-	58	53	40	157	65	107	1.15522	1.15029	0.909665	3.40265	2.3963	2.46993
ENSMUSG00000003032	2658.57	2579.28	2376.46	6560.63	6752.22	6271.37	2538.11	6528.07	-1.36235	1.00919e-64	1.42399e-62	Klf4	4	55527143	55532466	-	3049	protein_coding	Kruppel-like factor 4 (gut) [Source:MGI Symbol;Acc:MGI:1342287]	zf-C2H2	3195	2851	2509	7251	4384	6501	39.5303	38.4371	35.4441	97.6198	100.397	93.2189
ENSMUSG00000083661	13.3137	11.761	8.52457	28.0485	33.8843	25.0816	11.1998	29.0048	-1.35909	0.0090855	0.0398353	Gm11473	2	167123339	167123697	-	359	processed_pseudogene	predicted gene 11473 [Source:MGI Symbol;Acc:MGI:3650296]	-	16	13	9	31	22	26	1.68129	1.48854	1.07981	3.54458	4.27894	3.16636
ENSMUSG00000032462	90.6994	94.9928	89.0344	230.721	241.811	232.487	91.5756	235.007	-1.3581	9.70042e-13	2.05486e-11	Pik3cb	9	98918707	99022674	-	7193	protein_coding	phosphatidylinositol-4,5-bisphosphate 3-kinase catalytic subunit beta [Source:MGI Symbol;Acc:MGI:1922019]	-	109	105	94	255	157	241	0.571654	0.600054	0.562884	1.45522	1.52404	1.46483
ENSMUSG00000031453	2859.11	2810.88	2909.72	7676.24	7181.93	7110.64	2859.91	7322.94	-1.35672	5.43681e-73	9.42947e-71	Rasa3	8	13616948	13727603	-	5095	protein_coding	RAS p21 protein activator 3 [Source:MGI Symbol;Acc:MGI:1197013]	-	3436	3107	3072	8484	4663	7371	25.4405	25.0673	25.9704	68.3524	63.9041	63.2504
ENSMUSG00000024304	2641.93	2523.19	2672.93	6384.2	7029.46	6636.99	2612.68	6683.55	-1.35455	7.68064e-68	1.20644e-65	Cdh2	18	16721934	16942303	-	8066	protein_coding	cadherin 2 [Source:MGI Symbol;Acc:MGI:88355]	-	3175	2789	2822	7056	4564	6880	14.8492	14.2135	15.0695	35.9086	39.5089	37.2917
ENSMUSG00000003541	312.871	318.452	257.631	696.688	810.143	770.778	296.318	759.203	-1.3539	1.63429e-24	6.71876e-23	Ier3	17	36132576	36133815	+	1131	protein_coding	immediate early response 3 [Source:MGI Symbol;Acc:MGI:104814]	-	376	352	272	770	526	799	12.5413	12.7936	10.3588	27.9464	32.4736	30.8863
ENSMUSG00000052673	21.6347	9.95163	9.47174	33.4772	38.5049	33.7637	13.686	35.2486	-1.35035	0.00668642	0.0309075	Gm9887	12	69417258	69419242	-	1985	lncRNA	predicted gene 9887 [Source:MGI Symbol;Acc:MGI:3642578]	-	26	11	10	37	25	35	0.494116	0.227795	0.216991	0.765136	0.879401	0.770884
ENSMUSG00000034353	1577.67	1727.06	1201.02	3604.68	3819.69	4037.18	1501.92	3820.52	-1.34653	1.1827e-30	6.21198e-29	Ramp1	1	91107544	91152918	+	3022	protein_coding	receptor (calcitonin) activity modifying protein 1 [Source:MGI Symbol;Acc:MGI:1858418]	-	1896	1909	1268	3984	2480	4185	23.6679	25.9671	18.0728	54.1156	57.3013	60.5456
ENSMUSG00000026014	2194.26	1963.19	2436.13	6115.48	5309.06	5298.98	2197.86	5574.5	-1.3433	2.20291e-42	1.8248e-40	Raph1	1	60521451	60606263	-	20498	protein_coding	Ras association (RalGDS/AF-6) and pleckstrin homology domains 1 [Source:MGI Symbol;Acc:MGI:1924550]	-	2637	2170	2572	6759	3447	5493	4.85305	4.35171	5.40456	13.5353	11.7419	11.716
ENSMUSG00000027843	13.3137	19.9033	20.8378	51.573	43.1255	41.4812	18.0183	45.3932	-1.34127	0.00144438	0.00839111	Ptpn22	3	103767111	103819563	+	6775	protein_coding	protein tyrosine phosphatase, non-receptor type 22 (lymphoid) [Source:MGI Symbol;Acc:MGI:107170]	-	16	22	22	57	28	43	0.0890896	0.133483	0.139867	0.345353	0.288573	0.277486
ENSMUSG00000024084	69.0647	98.6116	116.502	196.339	241.811	279.757	94.7263	239.302	-1.3398	4.05922e-09	6.20624e-08	Qpct	17	79359335	79397807	+	2539	protein_coding	glutaminyl-peptide cyclotransferase (glutaminyl cyclase) [Source:MGI Symbol;Acc:MGI:1917786]	-	83	109	123	217	157	290	1.2332	1.76472	2.08662	3.50828	4.31762	4.99363
ENSMUSG00000029661	1.00837e+06	993297	902878	2.33138e+06	2.68647e+06	2.33174e+06	968182	2.44986e+06	-1.33935	3.42225e-59	4.09932e-57	Col1a2	6	4504814	4541544	+	12426	protein_coding	collagen, type I, alpha 2 [Source:MGI Symbol;Acc:MGI:88468]	-	1211833	1097937	953233	2576704	1744237	2417122	3678.98	3632.1	3304.22	8511.98	9801.26	8504.5
ENSMUSG00000032925	61.5757	56.9957	67.2494	132.099	184.824	155.313	61.9403	157.412	-1.33766	2.7075e-08	3.7978e-07	Itgbl1	14	123897383	124213030	+	4229	protein_coding	integrin, beta-like 1 [Source:MGI Symbol;Acc:MGI:2443439]	-	74	63	71	146	120	161	0.660101	0.61237	0.723139	1.41714	1.9813	1.66445
ENSMUSG00000021476	877.87	873.934	849.615	2125.35	2311.83	2130.01	867.14	2189.07	-1.3345	1.28499e-49	1.20876e-47	Habp4	13	64309638	64334351	+	5362	protein_coding	hyaluronic acid binding protein 4 [Source:MGI Symbol;Acc:MGI:1891713]	-	1055	966	897	2349	1501	2208	7.42236	7.40562	7.20555	17.9827	19.5462	18.0034
ENSMUSG00000006221	143.954	130.276	106.084	327.534	294.177	334.743	126.771	318.818	-1.3311	9.03398e-14	2.0299e-12	Hspb7	4	141148090	141152622	+	2769	protein_coding	heat shock protein family, member 7 (cardiovascular) [Source:MGI Symbol;Acc:MGI:1352494]	-	173	144	112	362	191	347	2.35689	2.13772	1.74219	5.3664	4.81635	5.47883
ENSMUSG00000048895	358.637	408.922	367.504	933.743	978.025	943.455	378.354	951.741	-1.33021	1.41642e-31	7.80906e-30	Cdk5r1	11	80367849	80372010	+	4162	protein_coding	cyclin-dependent kinase 5, regulatory subunit 1 (p35) [Source:MGI Symbol;Acc:MGI:101764]	-	431	452	388	1032	635	978	3.90653	4.46424	4.01542	10.1783	10.6532	10.2735
ENSMUSG00000009418	1585.16	1607.64	1778.79	4393.66	4424.98	3646.48	1657.2	4155.04	-1.3258	1.33392e-41	1.06777e-39	Nav1	1	135362318	135615843	-	18814	protein_coding	neuron navigator 1 [Source:MGI Symbol;Acc:MGI:2183683]	-	1905	1777	1878	4856	2873	3780	3.81971	3.88255	4.29948	10.5949	10.6626	8.78399
ENSMUSG00000029675	61.5757	67.852	23.6794	123.051	150.939	111.903	51.0357	128.631	-1.32396	4.30797e-05	0.000367082	Eln	5	134731447	134776177	-	8098	protein_coding	elastin [Source:MGI Symbol;Acc:MGI:95317]	-	74	75	25	136	98	116	0.344723	0.38071	0.132973	0.68938	0.844998	0.62627
ENSMUSG00000027864	2600.33	2683.32	2538.43	6309.1	7023.29	6245.33	2607.36	6525.91	-1.32283	4.42984e-60	5.54563e-58	Ptgfrn	3	100947548	101017594	-	10464	protein_coding	prostaglandin F2 receptor negative regulator [Source:MGI Symbol;Acc:MGI:1277114]	-	3125	2966	2680	6973	4560	6474	11.266	11.6516	11.0316	27.3539	30.4281	27.0493
ENSMUSG00000036533	1393.78	1230.38	1313.73	3422.82	3131.22	3288.59	1312.63	3280.88	-1.32211	5.59204e-51	5.60888e-49	Cdc42ep3	17	79641156	79662520	-	2309	protein_coding	CDC42 effector protein (Rho GTPase binding) 3 [Source:MGI Symbol;Acc:MGI:2384718]	-	1675	1360	1387	3783	2033	3409	27.3657	24.2118	25.8734	67.2527	61.4782	64.5482
ENSMUSG00000039236	85.7068	66.0426	80.5098	184.577	163.261	230.558	77.4198	192.799	-1.32135	5.15988e-09	7.83155e-08	Isg20	7	78563172	78570144	+	1860	protein_coding	interferon-stimulated protein [Source:MGI Symbol;Acc:MGI:1928895]	-	103	73	85	204	106	239	2.08901	1.61332	1.96837	4.5021	3.97924	5.6178
ENSMUSG00000039157	3228.57	3156.48	2862.36	7833.67	7664.02	7602.63	3082.47	7700.11	-1.32062	8.4377e-64	1.15154e-61	Fam102a	2	32425344	32459768	+	6066	protein_coding	family with sequence similarity 102, member A [Source:MGI Symbol;Acc:MGI:2138935]	-	3880	3489	3022	8658	4976	7881	24.1294	23.6434	21.4582	58.5886	57.2777	56.8016
ENSMUSG00000032946	79.0499	62.4239	67.2494	203.578	154.02	161.101	69.5744	172.9	-1.31701	1.31266e-08	1.91886e-07	Rasgrp2	19	6449370	6465246	+	12384	protein_coding	RAS, guanyl releasing protein 2 [Source:MGI Symbol;Acc:MGI:1333849]	-	95	69	71	225	100	167	0.289387	0.229034	0.246944	0.745795	0.563828	0.589572
ENSMUSG00000034936	292.069	268.694	175.227	547.398	680.767	609.677	245.33	612.614	-1.31535	2.95547e-14	6.94057e-13	Arl4d	11	101556367	101558658	+	1382	protein_coding	ADP-ribosylation factor-like 4D [Source:MGI Symbol;Acc:MGI:1933155]	-	351	297	185	605	442	632	9.5811	8.83405	5.76587	17.9699	22.3317	19.9936
ENSMUSG00000020836	45.7658	36.1878	32.2039	111.289	77.0098	94.5385	38.0525	94.2791	-1.31455	1.63355e-05	0.000151524	Coro6	11	77353237	77361310	+	3011	protein_coding	coronin 6 [Source:MGI Symbol;Acc:MGI:2183448]	-	55	40	34	123	50	98	0.689078	0.546085	0.486373	1.67684	1.15949	1.42297
ENSMUSG00000049555	141.458	152.893	98.5061	311.248	378.888	291.333	130.952	327.156	-1.31368	1.89397e-11	3.62659e-10	Tmie	9	110694779	110709181	-	3094	protein_coding	transmembrane inner ear [Source:MGI Symbol;Acc:MGI:2159400]	-	170	169	104	344	246	302	2.07274	2.24532	1.44782	4.5639	5.55165	4.26745
ENSMUSG00000015093	43.2694	68.7567	63.4607	142.957	129.376	160.137	58.4956	144.157	-1.3092	3.22798e-07	3.91448e-06	Clic3	2	25346850	25348788	+	1012	protein_coding	chloride intracellular channel 3 [Source:MGI Symbol;Acc:MGI:1916704]	-	52	76	67	158	84	166	1.93838	3.08706	2.85165	6.40876	5.79571	7.17148
ENSMUSG00000032702	1362.99	1313.62	1369.61	3607.4	3220.55	3158.36	1348.74	3328.77	-1.30399	2.20196e-49	2.0597e-47	Kank1	19	25214339	25411860	+	6166	protein_coding	KN motif and ankyrin repeat domains 1 [Source:MGI Symbol;Acc:MGI:2147707]	-	1638	1452	1446	3987	2091	3274	10.0214	9.67998	10.101	26.5424	23.6787	23.2144
ENSMUSG00000026639	18.3063	12.6657	15.1548	29.8581	36.9647	47.2692	15.3756	38.0307	-1.30392	0.00463178	0.0226355	Lamb3	1	192890007	193026186	+	6612	protein_coding	laminin, beta 3 [Source:MGI Symbol;Acc:MGI:99915]	-	22	14	16	33	24	49	0.125518	0.0870375	0.104229	0.20487	0.253446	0.324
ENSMUSG00000032418	2492.15	2553.05	2745.86	6475.58	5928.21	6802.91	2597.02	6402.24	-1.30255	1.03681e-53	1.12097e-51	Me1	9	86463424	86578006	-	3848	protein_coding	malic enzyme 1, NADP(+)-dependent, cytosolic [Source:MGI Symbol;Acc:MGI:97043]	-	2995	2822	2899	7157	3849	7052	29.3615	30.1462	32.45	76.3473	69.8426	80.1233
ENSMUSG00000035441	2754.27	2661.61	3036.64	6907.17	6967.85	6954.36	2817.51	6943.13	-1.30131	4.23124e-60	5.33713e-58	Myo1d	11	80372952	80670851	-	6465	protein_coding	myosin ID [Source:MGI Symbol;Acc:MGI:107728]	-	3310	2942	3206	7634	4524	7209	19.3142	18.7062	21.3598	48.4709	48.8609	48.7515
ENSMUSG00000039323	180.567	192.7	132.604	423.442	426.634	394.553	168.624	414.876	-1.29613	1.13261e-14	2.72513e-13	Igfbp2	1	72863662	72891633	+	1847	protein_coding	insulin-like growth factor binding protein 2 [Source:MGI Symbol;Acc:MGI:96437]	-	217	213	140	468	277	409	4.4321	4.7405	3.26484	10.401	10.4718	9.68139
ENSMUSG00000040483	203.034	174.606	187.541	473.205	446.657	461.116	188.393	460.326	-1.28934	7.58983e-19	2.33587e-17	Xaf1	11	72192455	72204559	+	4689	protein_coding	XIAP associated factor 1 [Source:MGI Symbol;Acc:MGI:3772572]	-	244	193	198	523	290	478	1.96303	1.69195	1.81881	4.57846	4.31842	4.45686
ENSMUSG00000025213	2617.8	2725.84	2020.32	5953.52	5691.02	6344.69	2454.66	5996.41	-1.28857	2.28583e-33	1.34484e-31	Kazald1	19	45063680	45067728	+	1681	protein_coding	Kazal-type serine peptidase inhibitor domain 1 [Source:MGI Symbol;Acc:MGI:2147606]	-	3146	3013	2133	6580	3695	6577	70.6004	73.6788	54.6543	160.678	153.481	171.057
ENSMUSG00000028776	283.748	323.88	201.748	608.924	665.365	697.462	269.792	657.25	-1.2828	1.2801e-15	3.31473e-14	Tinagl1	4	130058247	130068915	-	4358	protein_coding	tubulointerstitial nephritis antigen-like 1 [Source:MGI Symbol;Acc:MGI:2137617]	-	341	358	213	673	432	723	2.95178	3.37681	2.1052	6.33907	6.92156	7.25325
ENSMUSG00000006642	143.954	180.034	147.759	387.25	389.67	369.472	157.249	382.13	-1.28085	1.70366e-15	4.37072e-14	Tcf23	5	31126006	31134362	+	4116	protein_coding	transcription factor 23 [Source:MGI Symbol;Acc:MGI:1934960]	bHLH	173	199	156	428	253	383	1.58558	1.98742	1.63249	4.26841	4.29193	4.06822
ENSMUSG00000042680	153.107	125.752	204.59	427.061	372.727	367.542	161.15	389.11	-1.27509	4.49508e-12	9.06091e-11	Garem1	18	21260258	21433195	-	6233	protein_coding	GRB2 associated regulator of MAPK1 subtype 1 [Source:MGI Symbol;Acc:MGI:2685790]	-	184	139	216	472	242	381	1.11362	0.916704	1.49265	3.10844	2.71098	2.67245
ENSMUSG00000032420	251.296	267.789	268.05	608.019	605.297	687.815	262.378	633.71	-1.27421	1.86663e-22	6.96187e-21	Nt5e	9	88209250	88254145	+	8602	protein_coding	5' nucleotidase, ecto [Source:MGI Symbol;Acc:MGI:99782]	-	302	296	283	672	393	713	1.32441	1.4145	1.41706	3.20677	3.19007	3.62386
ENSMUSG00000038354	49.0942	39.8065	39.7813	104.956	144.778	64.6334	42.894	104.789	-1.2728	8.78915e-05	0.00069657	Ankrd35	3	96577447	96598348	+	4081	protein_coding	ankyrin repeat domain 35 [Source:MGI Symbol;Acc:MGI:2442590]	-	59	44	42	116	94	67	0.545383	0.443198	0.443286	1.16678	1.60831	0.717777
ENSMUSG00000038244	1511.1	1398.66	1541.05	3537.73	3801.2	3394.7	1483.6	3577.88	-1.2691	3.49091e-48	3.1936e-46	Mical2	7	111825063	112012313	+	15218	protein_coding	microtubule associated monooxygenase, calponin and LIM domain containing 2 [Source:MGI Symbol;Acc:MGI:2444947]	-	1816	1546	1627	3910	2468	3519	4.50168	4.17603	4.60502	10.5467	11.3239	10.1098
ENSMUSG00000029093	1255.65	1243.95	1225.64	2873.61	3195.91	2901.75	1241.75	2990.42	-1.2666	7.98704e-49	7.42929e-47	Sorcs2	5	36174524	36555483	-	8802	protein_coding	sortilin-related VPS10 domain containing receptor 2 [Source:MGI Symbol;Acc:MGI:1932289]	-	1509	1375	1294	3176	2075	3008	6.46732	6.42144	6.33219	14.8114	16.4605	14.9409
ENSMUSG00000038331	1525.25	1452.03	1729.54	3889.69	4016.83	3397.6	1568.94	3768.04	-1.26363	1.42172e-37	9.90446e-36	Satb2	1	56833140	57017809	-	6788	protein_coding	special AT-rich sequence binding protein 2 [Source:MGI Symbol;Acc:MGI:2679336]	CUT	1833	1605	1826	4299	2608	3522	10.1868	9.71951	11.5867	25.997	26.8271	22.6845
ENSMUSG00000019916	3777.76	3644.11	3772.6	8114.16	9085.62	9680.54	3731.49	8960.11	-1.26361	8.26324e-51	8.2385e-49	P4ha1	10	59159118	59209126	+	4114	protein_coding	procollagen-proline, 2-oxoglutarate 4-dioxygenase (proline 4-hydroxylase), alpha 1 polypeptide [Source:MGI Symbol;Acc:MGI:97463]	-	4540	4028	3983	8968	5899	10035	41.6302	40.2473	41.7011	89.4806	100.12	106.644
ENSMUSG00000071076	337.834	403.493	255.737	789.882	799.362	804.542	332.355	797.928	-1.26252	2.1627e-17	6.18711e-16	Jund	8	71151599	71153265	+	1667	protein_coding	jun D proto-oncogene [Source:MGI Symbol;Acc:MGI:96648]	TF_bZIP	406	446	270	873	519	834	9.1877	10.9979	6.97637	21.4969	21.739	21.8732
ENSMUSG00000050335	1429.56	1454.75	1013.48	3065.43	3239.03	2993.4	1299.26	3099.29	-1.25328	3.41261e-25	1.46443e-23	Lgals3	14	47605208	47623617	+	1858	protein_coding	lectin, galactose binding, soluble 3 [Source:MGI Symbol;Acc:MGI:96778]	-	1718	1608	1070	3388	2103	3103	34.8814	35.5756	24.805	74.8506	79.0317	73.0159
ENSMUSG00000042286	223.004	177.32	178.069	503.063	440.496	434.105	192.798	459.221	-1.25196	1.0496e-15	2.74346e-14	Stab1	14	30860970	30890598	-	10288	protein_coding	stabilin 1 [Source:MGI Symbol;Acc:MGI:2178742]	-	268	196	188	556	286	450	0.982698	0.783135	0.787097	2.21841	1.94108	1.91233
ENSMUSG00000079499	240.478	251.505	239.635	577.256	571.413	589.418	243.873	579.362	-1.24893	5.52919e-22	1.97981e-20	6530402F18Rik	2	29135119	29143018	-	5511	lncRNA	RIKEN cDNA 6530402F18 gene [Source:MGI Symbol;Acc:MGI:1923470]	-	289	278	253	638	371	611	1.97826	2.0736	1.97739	4.75213	4.70058	4.84721
ENSMUSG00000021990	544.196	562.72	600.509	1322.8	1423.14	1312.93	569.142	1352.96	-1.24833	2.18474e-34	1.34228e-32	Spata13	14	60871450	61002005	+	9102	protein_coding	spermatogenesis associated 13 [Source:MGI Symbol;Acc:MGI:104838]	-	654	622	634	1462	924	1361	2.71055	2.80908	3.00022	6.59338	7.08831	6.53736
ENSMUSG00000089812	65.7363	73.2802	73.8796	133.909	177.123	193.9	70.9654	168.311	-1.2438	1.20164e-07	1.54863e-06	Gm15867	1	192537231	192539259	+	1093	lncRNA	predicted gene 15867 [Source:MGI Symbol;Acc:MGI:3801862]	-	79	81	78	148	115	201	2.72661	3.04632	3.0738	5.55826	7.34658	8.04002
ENSMUSG00000047420	302.886	301.263	299.307	723.832	683.847	719.65	301.152	709.11	-1.23688	9.40986e-25	3.93654e-23	Fam180a	6	35289603	35303076	-	1606	protein_coding	family with sequence similarity 180, member A [Source:MGI Symbol;Acc:MGI:3039626]	-	364	333	316	800	444	746	8.55012	8.52334	8.47506	20.4476	19.3039	20.3084
ENSMUSG00000033161	4082.31	4148.93	4114.53	9561.82	10069.8	9471.21	4115.25	9700.94	-1.23685	2.43527e-67	3.71993e-65	Atp1a1	3	101483535	101512000	-	4568	protein_coding	ATPase, Na+/K+ transporting, alpha 1 polypeptide [Source:MGI Symbol;Acc:MGI:88105]	-	4906	4586	4344	10568	6538	9818	40.5152	41.2686	40.9605	94.9652	99.937	93.9676
ENSMUSG00000028064	23.2989	21.7127	17.9963	50.6682	36.9647	59.81	21.0026	49.1477	-1.2365	0.00215022	0.0117961	Sema4a	3	88343266	88368489	-	5406	protein_coding	sema domain, immunoglobulin domain (Ig), transmembrane domain (TM) and short cytoplasmic domain, (semaphorin) 4A [Source:MGI Symbol;Acc:MGI:107560]	-	28	24	19	56	24	62	0.195388	0.182493	0.151384	0.425216	0.309987	0.501415
ENSMUSG00000011118	6353.95	6313.86	7075.39	16327.8	14665.7	15474.4	6581.07	15489.3	-1.2352	1.09779e-53	1.17924e-51	Panx3	9	37571198	37580531	-	3434	protein_coding	pannexin 3 [Source:MGI Symbol;Acc:MGI:1918881]	-	7636	6979	7470	18046	9522	16041	83.8846	83.5419	93.6961	215.714	193.613	204.227
ENSMUSG00000020325	45.7658	47.0441	25.5737	104.956	81.6304	91.6444	39.4612	92.7435	-1.23444	8.92729e-05	0.000706771	Fstl3	10	79613106	79618464	+	2445	protein_coding	follistatin-like 3 [Source:MGI Symbol;Acc:MGI:1890391]	-	55	52	27	116	53	95	0.848595	0.87425	0.475649	1.9475	1.51358	1.69874
ENSMUSG00000032741	3284.32	3038.87	2817.84	6910.79	7345.2	7185.89	3047.01	7147.29	-1.22947	4.11099e-50	3.95653e-48	Tpcn1	5	120672218	120726738	-	8462	protein_coding	two pore channel 1 [Source:MGI Symbol;Acc:MGI:2182472]	-	3947	3359	2975	7638	4769	7449	17.5959	16.3173	15.1431	37.0514	39.3516	38.4863
ENSMUSG00000120319	130.64	116.705	106.084	263.294	314.2	255.64	117.81	277.711	-1.22947	3.11139e-11	5.85363e-10	ENSMUSG00000120319	6	43359415	43369464	+	718	lncRNA	novel transcript, antisense to Tpk1and KO:Tpk1	-	157	129	112	291	204	265	8.24882	7.38544	6.71885	16.6367	19.8387	16.1363
ENSMUSG00000030431	79.0499	76.899	37.887	155.624	161.721	136.984	64.612	151.443	-1.22227	8.04846e-06	7.88276e-05	Tmem238	7	4787556	4792655	-	1439	protein_coding	transmembrane protein 238 [Source:MGI Symbol;Acc:MGI:1922935]	-	95	85	40	172	105	142	2.49046	2.42812	1.19729	4.90643	5.09491	4.31429
ENSMUSG00000004633	34.9484	34.3784	47.3587	101.336	89.3314	80.0683	38.8952	90.2454	-1.21834	5.40075e-05	0.000449898	Chn2	6	54016539	54278795	+	5812	protein_coding	chimerin 2 [Source:MGI Symbol;Acc:MGI:1917243]	-	42	38	50	112	58	83	0.272609	0.268763	0.370549	0.791025	0.696803	0.624358
ENSMUSG00000029438	269.602	298.549	286.047	642.401	679.226	662.734	284.733	661.454	-1.21545	2.1564e-22	7.99646e-21	Bcl7a	5	123481897	123513055	+	9490	protein_coding	B cell CLL/lymphoma 7A [Source:MGI Symbol;Acc:MGI:1924295]	-	324	330	302	710	441	687	1.28794	1.42942	1.3707	3.07107	3.24474	3.16499
ENSMUSG00000051043	2745.95	2777.41	2626.51	6385.1	6217.77	6278.13	2716.62	6293.67	-1.21214	1.05706e-60	1.34352e-58	Gprc5c	11	114741978	114763443	+	5245	protein_coding	G protein-coupled receptor, family C, group 5, member C [Source:MGI Symbol;Acc:MGI:1917605]	-	3300	3070	2773	7057	4037	6508	23.7348	24.0605	22.7722	55.2296	53.7429	54.248
ENSMUSG00000032412	1735.77	1701.73	1704.91	3972.03	3930.58	3986.05	1714.14	3962.89	-1.20913	4.41897e-56	4.93798e-54	Atp1b3	9	96214708	96246495	-	2389	protein_coding	ATPase, Na+/K+ transporting, beta 3 polypeptide [Source:MGI Symbol;Acc:MGI:107788]	-	2086	1881	1800	4390	2552	4132	32.9393	32.3656	32.4532	75.4303	74.5885	75.6181
ENSMUSG00000047747	17.4742	37.0924	50.2002	88.6694	73.9294	77.1742	34.9223	79.9244	-1.20527	0.000933636	0.00572772	Rnf150	8	83589985	83817897	+	17242	protein_coding	ring finger protein 150 [Source:MGI Symbol;Acc:MGI:2443860]	-	21	41	53	98	48	80	0.045946	0.0977479	0.1324	0.233311	0.194384	0.202854
ENSMUSG00000027713	26.6273	27.1408	18.9435	61.5257	46.2059	58.8454	24.2372	55.5257	-1.2021	0.00137746	0.00804164	1810062G17Rik	3	36530086	36536448	+	911	protein_coding	RIKEN cDNA 1810062G17 gene [Source:MGI Symbol;Acc:MGI:1919532]	-	32	30	20	68	30	61	1.3251	1.35367	0.945612	3.064	2.29938	2.92747
ENSMUSG00000048222	212.187	237.03	372.24	681.307	722.352	483.304	273.819	628.988	-1.19952	1.04717e-09	1.70101e-08	Mfap1b	2	121290716	121304548	-	3362	protein_coding	microfibrillar-associated protein 1B [Source:MGI Symbol;Acc:MGI:3694697]	-	255	262	393	753	469	501	2.86127	3.20343	5.03496	9.1938	9.74053	6.5151
ENSMUSG00000022479	1655.06	1585.93	1504.11	3780.21	3453.12	3632.98	1581.7	3622.1	-1.19581	1.4837e-45	1.26685e-43	Vdr	15	97752306	97808511	-	5650	protein_coding	vitamin D (1,25-dihydroxyvitamin D3) receptor [Source:MGI Symbol;Acc:MGI:103076]	THR-like	1989	1753	1588	4178	2242	3766	13.2801	12.754	12.1061	30.3541	27.7073	29.1416
ENSMUSG00000028339	2346.54	2502.38	2047.79	4743.81	5789.6	5258.46	2298.9	5263.96	-1.19422	1.28308e-32	7.36666e-31	Col15a1	4	47208161	47313167	+	6349	protein_coding	collagen, type XV, alpha 1 [Source:MGI Symbol;Acc:MGI:88449]	-	2820	2766	2162	5243	3759	5451	16.7556	17.9085	14.6673	33.8978	41.3404	37.5364
ENSMUSG00000056091	1387.95	1381.47	1312.78	3040.09	3085.01	3210.45	1360.73	3111.85	-1.19329	1.43266e-47	1.27561e-45	St3gal5	6	72074576	72131555	+	2618	protein_coding	ST3 beta-galactoside alpha-2,3-sialyltransferase 5 [Source:MGI Symbol;Acc:MGI:1339963]	-	1668	1527	1386	3360	2003	3328	24.0349	23.9762	22.8032	52.6826	53.4218	55.577
ENSMUSG00000021281	970.234	1081.11	1009.69	2310.83	2299.51	2386.61	1020.34	2332.32	-1.19324	5.17104e-41	3.93141e-39	Tnfaip2	12	111408903	111421452	+	4984	protein_coding	tumor necrosis factor, alpha-induced protein 2 [Source:MGI Symbol;Acc:MGI:104960]	-	1166	1195	1066	2554	1493	2474	8.82545	9.85601	9.21256	21.0349	20.9165	21.7022
ENSMUSG00000043903	2661.9	2796.41	2676.72	5927.28	7067.96	5600.92	2711.68	6198.72	-1.19181	4.4734e-36	2.96741e-34	Zfp469	8	122985359	122999389	+	12777	protein_coding	zinc finger protein 469 [Source:MGI Symbol;Acc:MGI:2684868]	-	3199	3091	2826	6551	4589	5806	9.445	9.94446	9.52674	21.0463	25.0782	19.8669
ENSMUSG00000034220	23688.4	24140.8	19771.3	49202.5	53999.3	51039.2	22533.5	51413.6	-1.18999	1.41859e-41	1.13012e-39	Gpc1	1	92759367	92788501	+	5159	protein_coding	glypican 1 [Source:MGI Symbol;Acc:MGI:1194891]	-	28468	26684	20874	54380	35060	52908	208.165	212.616	174.278	432.684	474.519	448.371
ENSMUSG00000025140	936.118	857.65	772.894	2008.63	1831.29	2003.64	855.554	1947.85	-1.18738	1.66568e-31	9.03373e-30	Pycr1	11	120526538	120534595	-	3935	protein_coding	pyrroline-5-carboxylate reductase 1 [Source:MGI Symbol;Acc:MGI:2384795]	-	1125	948	816	2220	1189	2077	10.7851	9.90319	8.93196	23.1583	21.0982	23.0767
ENSMUSG00000020120	58.2473	83.2318	53.9889	134.814	161.721	149.525	65.156	148.686	-1.18615	1.83833e-06	2.00578e-05	Plek	11	16921206	17002381	-	4486	protein_coding	pleckstrin [Source:MGI Symbol;Acc:MGI:1860485]	-	70	92	57	149	105	155	0.588647	0.843024	0.547289	1.3634	1.63432	1.51062
ENSMUSG00000040354	1477.82	1298.24	1309	3164.96	2930.99	3155.46	1361.68	3083.8	-1.17967	3.03208e-39	2.20454e-37	Mars1	10	127132090	127147655	-	3423	protein_coding	methionine-tRNA synthetase 1 [Source:MGI Symbol;Acc:MGI:1345633]	-	1776	1435	1382	3498	1903	3271	19.5728	17.2328	17.3901	41.9479	38.8186	41.7787
ENSMUSG00000038811	25.7952	25.3314	18.9435	63.3353	47.7461	47.2692	23.3567	52.7835	-1.17951	0.00212399	0.011683	Gngt2	11	95728042	95736560	+	1877	protein_coding	guanine nucleotide binding protein (G protein), gamma transducing activity polypeptide 2 [Source:MGI Symbol;Acc:MGI:893584]	-	31	28	20	70	31	49	0.623037	0.613204	0.458952	1.53085	1.1532	1.14134
ENSMUSG00000020262	577.481	508.438	515.263	1213.32	1282.98	1131.57	533.727	1209.29	-1.17758	3.34355e-27	1.5507e-25	Adarb1	10	77126560	77254104	-	11272	protein_coding	adenosine deaminase, RNA-specific, B1 [Source:MGI Symbol;Acc:MGI:891999]	-	694	562	544	1341	833	1173	2.3226	2.04949	2.07874	4.88343	5.16002	4.54965
ENSMUSG00000024617	240.478	211.698	173.333	505.778	469.76	438.929	208.503	471.489	-1.17531	7.95973e-14	1.80558e-12	Camk2a	18	61058690	61121224	+	7465	protein_coding	calcium/calmodulin-dependent protein kinase II alpha [Source:MGI Symbol;Acc:MGI:88256]	-	289	234	183	559	305	455	1.46044	1.28854	1.0559	3.07383	2.85284	2.66479
ENSMUSG00000031605	417.717	369.115	346.666	838.74	836.327	881.716	377.832	852.261	-1.17278	1.1764e-22	4.44151e-21	Klhl2	8	65192709	65302669	-	9247	protein_coding	kelch-like 2, Mayven [Source:MGI Symbol;Acc:MGI:1924363]	-	502	408	366	927	543	914	2.04795	1.81372	1.70483	4.11506	4.10021	4.32142
ENSMUSG00000032322	35.7805	45.2347	15.1548	89.5742	53.9069	72.3509	32.0567	71.944	-1.1722	0.00271021	0.0144123	Pstpip1	9	55997246	56036172	+	3830	protein_coding	proline-serine-threonine phosphatase-interacting protein 1 [Source:MGI Symbol;Acc:MGI:1321396]	-	43	50	16	99	35	75	0.423532	0.536639	0.179938	1.06105	0.638083	0.856138
ENSMUSG00000039976	143.122	124.848	127.869	285.914	301.878	304.838	131.946	297.543	-1.17105	6.31006e-12	1.25673e-10	Tbc1d16	11	119033871	119119325	-	7119	protein_coding	TBC1 domain family, member 16 [Source:MGI Symbol;Acc:MGI:2652878]	-	172	138	135	316	196	316	0.911435	0.79684	0.816801	1.82207	1.9224	1.94066
ENSMUSG00000022661	2030.34	1999.37	1907.61	4381.9	4212.44	4738.5	1979.11	4444.28	-1.16758	5.10646e-45	4.31586e-43	Cd200	16	45202498	45229416	-	3321	protein_coding	CD200 antigen [Source:MGI Symbol;Acc:MGI:1196990]	-	2440	2210	2014	4843	2735	4912	27.7164	27.3549	26.1211	59.8609	57.5037	64.6652
ENSMUSG00000046711	60.7436	59.7098	41.6757	103.146	115.515	145.666	54.043	121.442	-1.16658	2.00468e-05	0.000182792	Hmga1	17	27775471	27782648	+	2125	protein_coding	high mobility group AT-hook 1 [Source:MGI Symbol;Acc:MGI:96160]	HMGA	73	66	44	114	75	151	1.29593	1.27672	0.891857	2.20213	2.46439	3.1067
ENSMUSG00000032841	909.49	884.79	843.932	1948.01	1885.2	2082.74	879.404	1971.98	-1.16567	3.93783e-36	2.62259e-34	Prr5l	2	101544630	101713372	-	4967	protein_coding	proline rich 5 like [Source:MGI Symbol;Acc:MGI:1919696]	-	1093	978	891	2153	1224	2159	8.30123	8.09387	7.72654	17.7929	17.2066	19.0038
ENSMUSG00000021662	237.982	200.842	279.416	513.921	515.966	577.842	239.413	535.91	-1.16439	1.36036e-14	3.25431e-13	Arhgef28	13	98035977	98342947	-	7328	protein_coding	Rho guanine nucleotide exchange factor (GEF) 28 [Source:MGI Symbol;Acc:MGI:1346016]	-	286	222	295	568	335	599	1.4723	1.24531	1.73395	3.18171	3.19203	3.57374
ENSMUSG00000022098	4396.01	4225.82	3793.43	9386.29	9369.01	9038.07	4138.42	9264.46	-1.16236	1.87902e-47	1.66413e-45	Bmp1	14	70711998	70757674	-	8870	protein_coding	bone morphogenetic protein 1 [Source:MGI Symbol;Acc:MGI:88176]	-	5283	4671	4005	10374	6083	9369	22.4685	21.647	19.4482	48.0087	47.8853	46.1797
ENSMUSG00000038618	32.4521	55.1863	30.3096	64.2401	93.952	106.115	39.316	88.1022	-1.16069	0.000584658	0.0038115	Rassf7	7	140795773	140798571	+	2154	protein_coding	Ras association (RalGDS/AF-6) domain family (N-terminal) member 7 [Source:MGI Symbol;Acc:MGI:1914235]	-	39	61	32	71	61	110	0.683023	1.16411	0.63989	1.35304	1.97739	2.23269
ENSMUSG00000074818	58.2473	85.9459	49.2531	194.53	117.055	118.655	64.4821	143.413	-1.16023	5.52213e-05	0.000459029	Pdzd7	19	45015345	45034156	-	4055	protein_coding	PDZ domain containing 7 [Source:MGI Symbol;Acc:MGI:3608325]	-	70	95	52	215	76	123	0.651214	0.963039	0.552349	2.17643	1.30867	1.32616
ENSMUSG00000073489	65.7363	45.2347	46.4115	141.147	110.894	99.3618	52.4608	117.134	-1.15859	3.30773e-05	0.000289252	Ifi204	1	173574859	173594509	-	3561	protein_coding	interferon activated gene 204 [Source:MGI Symbol;Acc:MGI:96429]	-	79	50	49	156	72	103	0.836896	0.577177	0.592687	1.79825	1.41178	1.26458
ENSMUSG00000039252	41.6052	59.7098	37.887	92.2886	113.975	105.15	46.4007	103.804	-1.15652	5.90251e-05	0.00048676	Lgi2	5	52690859	52723804	-	6528	protein_coding	leucine-rich repeat LGI family, member 2 [Source:MGI Symbol;Acc:MGI:2180196]	-	50	66	40	102	74	109	0.288939	0.4156	0.263925	0.641383	0.791515	0.730008
ENSMUSG00000028796	1141.65	1170.67	958.541	2307.21	2518.22	2467.65	1090.29	2431.03	-1.15569	7.10815e-31	3.75716e-29	Phc2	4	128548495	128646674	+	7064	protein_coding	polyhomeotic 2 [Source:MGI Symbol;Acc:MGI:1860454]	-	1372	1294	1012	2550	1635	2558	7.32689	7.53	6.17065	14.8179	16.1612	15.8318
ENSMUSG00000115049	252.128	266.885	233.005	518.445	628.4	534.432	250.672	560.425	-1.15566	2.00766e-16	5.48903e-15	Gm49172	15	95870620	95892010	-	935	lncRNA	predicted gene, 49172 [Source:MGI Symbol;Acc:MGI:6118604]	-	303	295	246	573	408	554	12.225	12.9695	11.3325	25.1559	30.4689	25.9048
ENSMUSG00000010660	1869.74	1880.86	1662.29	3983.79	3887.46	4155.83	1804.3	4009.03	-1.15191	1.54307e-41	1.21189e-39	Plcd1	9	118900595	118922570	-	3093	protein_coding	phospholipase C, delta 1 [Source:MGI Symbol;Acc:MGI:97614]	-	2247	2079	1755	4403	2524	4308	27.4056	27.6303	24.4398	58.4341	56.9793	60.8944
ENSMUSG00000084910	14.9779	25.3314	28.4152	62.4305	36.9647	51.1279	22.9082	50.1744	-1.15011	0.00534057	0.0257144	C630043F03Rik	4	72119481	72133589	+	4316	lncRNA	RIKEN cDNA C630043F03 gene [Source:MGI Symbol;Acc:MGI:1915535]	-	18	28	30	69	24	53	0.157329	0.266678	0.299393	0.656244	0.388273	0.536878
ENSMUSG00000026117	18.3063	23.522	23.6794	38.0012	46.2059	60.7747	21.8359	48.3273	-1.14978	0.00442989	0.0218024	Zap70	1	36800879	36821899	+	2992	protein_coding	zeta-chain (TCR) associated protein kinase [Source:MGI Symbol;Acc:MGI:99613]	-	22	26	25	42	30	63	0.277382	0.35721	0.359898	0.576216	0.700112	0.920577
ENSMUSG00000021411	492.606	536.483	436.647	1065.84	1039.63	1134.46	488.579	1079.98	-1.14482	1.55553e-23	6.10839e-22	Pxdc1	13	34811817	34837469	-	2914	protein_coding	PX domain containing 1 [Source:MGI Symbol;Acc:MGI:1914145]	-	592	593	461	1178	675	1176	7.66388	8.3652	6.81416	16.5941	16.1742	17.6441
ENSMUSG00000025403	1255.65	1244.86	1078.83	2553.32	2667.62	2690.49	1193.11	2637.14	-1.14349	4.1676e-35	2.63842e-33	Shmt2	10	127352992	127358313	-	3109	protein_coding	serine hydroxymethyltransferase 2 (mitochondrial) [Source:MGI Symbol;Acc:MGI:1277989]	-	1509	1376	1139	2822	1732	2789	18.3099	18.1932	15.7799	37.2592	38.8987	39.2201
ENSMUSG00000006958	248.799	312.119	210.273	569.113	559.091	573.019	257.064	567.074	-1.14128	7.85409e-14	1.78405e-12	Chrd	16	20551877	20561134	+	6258	protein_coding	chordin [Source:MGI Symbol;Acc:MGI:1313268]	-	299	345	222	629	363	594	1.8024	2.26618	1.52798	4.12584	4.05022	4.14985
ENSMUSG00000014158	800.485	781.655	783.313	1876.53	1578.7	1753.78	788.484	1736.34	-1.14102	2.86789e-30	1.48755e-28	Trpv4	5	114760213	114796482	-	4076	protein_coding	transient receptor potential cation channel, subfamily V, member 4 [Source:MGI Symbol;Acc:MGI:1926945]	-	962	864	827	2074	1025	1818	8.90343	8.71346	8.73922	20.8868	17.5589	19.5003
ENSMUSG00000038068	620.75	651.38	762.475	1567.1	1432.38	1472.1	678.202	1490.53	-1.13796	7.31746e-26	3.23172e-24	Rnf144b	13	47276132	47401467	+	4936	protein_coding	ring finger protein 144B [Source:MGI Symbol;Acc:MGI:2384986]	-	746	720	805	1732	930	1526	5.70138	5.9961	7.02461	14.4036	13.1557	13.5164
ENSMUSG00000020460	2570.37	2898.64	2010.85	7097.17	4081.52	5236.27	2493.29	5471.66	-1.13416	3.85304e-05	0.000332227	Rps27a	11	29495846	29498109	-	1972	protein_coding	ribosomal protein S27A [Source:MGI Symbol;Acc:MGI:1925544]	-	3089	3204	2123	7844	2650	5428	59.0918	66.7878	46.3708	163.278	93.831	120.341
ENSMUSG00000051146	235.486	261.456	136.393	496.73	401.991	488.127	211.112	462.283	-1.1319	1.29453e-08	1.89568e-07	Camk2n2	16	20437965	20440037	-	1291	protein_coding	calcium/calmodulin-dependent protein kinase II inhibitor 2 [Source:MGI Symbol;Acc:MGI:1920297]	-	283	289	144	549	261	506	8.26945	9.20201	4.80438	17.456	14.1163	17.1359
ENSMUSG00000003355	807.974	797.035	614.716	1629.53	1475.51	1737.39	739.908	1614.14	-1.12595	6.12139e-21	2.06318e-19	Fkbp11	15	98622247	98626079	-	2706	protein_coding	FK506 binding protein 11 [Source:MGI Symbol;Acc:MGI:1913370]	-	971	881	649	1801	958	1801	13.5365	13.3832	10.3304	27.3202	24.7198	29.0983
ENSMUSG00000003721	1174.1	1074.78	1152.71	2646.51	2325.7	2436.78	1133.86	2469.66	-1.12416	2.93187e-34	1.78812e-32	Insig2	1	121232082	121260318	-	3473	protein_coding	insulin induced gene 2 [Source:MGI Symbol;Acc:MGI:1920249]	-	1411	1188	1217	2925	1510	2526	15.3263	14.0612	15.0934	34.5715	30.3585	31.7987
ENSMUSG00000038412	226.332	221.65	207.431	387.25	545.229	499.703	218.471	477.394	-1.12191	2.06894e-12	4.27392e-11	Higd1a	9	121677629	121687428	-	3040	protein_coding	HIG1 domain family, member 1A [Source:MGI Symbol;Acc:MGI:1930666]	-	272	245	219	428	354	518	3.3753	3.31287	3.10293	5.7792	8.13087	7.44968
ENSMUSG00000102692	508.416	519.294	525.682	1121.03	1270.66	987.83	517.797	1126.51	-1.11836	2.16076e-21	7.41786e-20	Dchs2	3	83035255	83264516	+	10783	protein_coding	dachsous cadherin related 2 [Source:MGI Symbol;Acc:MGI:2685263]	-	611	574	555	1239	825	1024	2.13756	2.18818	2.21694	4.7166	5.34222	4.15185
ENSMUSG00000063727	1898.86	1897.14	2338.57	4199.13	4300.23	4792.52	2044.86	4430.63	-1.11607	1.92291e-28	9.3071e-27	Tnfrsf11b	15	54114015	54141880	-	2818	protein_coding	tumor necrosis factor receptor superfamily, member 11b (osteoprotegerin) [Source:MGI Symbol;Acc:MGI:109587]	-	2282	2097	2469	4641	2792	4968	30.5486	30.5892	37.7382	67.6033	69.1802	77.0765
ENSMUSG00000033871	31.62	21.7127	26.5209	46.1443	75.4696	53.0573	26.6178	58.2237	-1.11123	0.00308292	0.0160258	Ppargc1b	18	61431207	61533502	-	3990	protein_coding	peroxisome proliferative activated receptor, gamma, coactivator 1 beta [Source:MGI Symbol;Acc:MGI:2444934]	-	38	24	28	51	49	55	0.359275	0.247258	0.302264	0.52468	0.857493	0.602658
ENSMUSG00000035891	723.931	651.38	676.283	1502.86	1464.73	1455.7	683.864	1474.43	-1.10814	5.11314e-30	2.6195e-28	Cerk	15	86023329	86070342	-	4812	protein_coding	ceramide kinase [Source:MGI Symbol;Acc:MGI:2386052]	-	870	720	714	1661	951	1509	6.8204	6.15061	6.39107	14.1691	13.7995	13.7102
ENSMUSG00000003352	881.199	899.266	832.566	1976.97	1786.63	1858.93	871.01	1874.18	-1.10651	3.47909e-32	1.9703e-30	Cacnb3	15	98528721	98542410	+	4010	protein_coding	calcium channel, voltage-dependent, beta 3 subunit [Source:MGI Symbol;Acc:MGI:103307]	-	1059	994	879	2185	1160	1927	9.96249	10.1895	9.4416	22.3668	20.1986	21.0096
ENSMUSG00000021466	1290.59	1318.14	1324.15	2786.75	3004.92	2661.55	1310.96	2817.74	-1.10278	5.8356e-37	3.98208e-35	Ptch1	13	63656142	63721412	-	14185	protein_coding	patched 1 [Source:MGI Symbol;Acc:MGI:105373]	-	1551	1457	1398	3080	1951	2759	4.12476	4.22223	4.24501	8.9129	9.60363	8.50362
ENSMUSG00000036975	29.1237	32.569	38.8342	69.6688	78.55	67.5275	33.5089	71.9154	-1.09959	0.000667947	0.00427908	Tmem177	1	119835620	119840938	-	3341	protein_coding	transmembrane protein 177 [Source:MGI Symbol;Acc:MGI:1913593]	-	35	36	41	77	51	70	0.395192	0.442932	0.528577	0.946045	1.06586	0.916016
ENSMUSG00000041313	1430.39	1609.45	1545.79	3301.58	3488.54	3032.95	1528.54	3274.36	-1.0984	1.54835e-33	9.14187e-32	Slc7a1	5	148264220	148336714	-	11530	protein_coding	solute carrier family 7 (cationic amino acid transporter, y+ system), member 1 [Source:MGI Symbol;Acc:MGI:88117]	-	1719	1779	1632	3649	2265	3144	5.62423	6.34246	6.09666	12.991	13.7166	11.9216
ENSMUSG00000042406	2761.76	2730.37	2515.7	5639.56	5119.61	6377.49	2669.27	5712.22	-1.09825	2.02563e-31	1.09148e-29	Atf4	15	80139385	80141742	+	2358	protein_coding	activating transcription factor 4 [Source:MGI Symbol;Acc:MGI:88096]	TF_bZIP	3319	3018	2656	6233	3324	6611	53.0982	52.6122	48.5161	108.505	98.4294	122.576
ENSMUSG00000055723	443.512	563.624	619.452	1102.94	1153.61	1217.42	542.196	1157.99	-1.09614	7.09219e-18	2.07896e-16	Rras2	7	113646017	113717016	-	3554	protein_coding	related RAS viral (r-ras) oncogene 2 [Source:MGI Symbol;Acc:MGI:1914172]	-	533	623	654	1219	749	1262	5.65752	7.2058	7.92614	14.0794	14.7154	15.5247
ENSMUSG00000120727	19.1384	29.8549	20.8378	47.9539	44.6657	55.9513	23.277	49.5236	-1.0956	0.00523398	0.0252523	ENSMUSG00000120727	2	59428907	59441898	+	524	lncRNA	novel transcript	-	23	33	22	53	29	58	1.65582	2.58877	1.80839	4.15186	3.86433	4.83925
ENSMUSG00000001864	92.3636	77.8037	64.4079	161.957	190.984	150.49	78.1917	167.811	-1.09232	2.16705e-06	2.33084e-05	Aif1l	2	31840151	31863454	+	4032	protein_coding	allograft inflammatory factor 1-like [Source:MGI Symbol;Acc:MGI:1919598]	-	111	86	68	179	124	156	1.03853	0.876777	0.726423	1.82234	2.14738	1.69155
ENSMUSG00000025491	470.139	490.344	415.81	1040.51	884.073	1003.27	458.764	975.949	-1.09134	4.19031e-20	1.3707e-18	Ifitm1	7	140547134	140549738	+	1094	protein_coding	interferon induced transmembrane protein 1 [Source:MGI Symbol;Acc:MGI:1915963]	-	565	542	439	1150	574	1040	19.4826	20.3654	17.2842	43.1497	36.6355	41.5621
ENSMUSG00000004508	72.3931	84.1365	86.1929	152.005	169.422	194.865	80.9075	172.097	-1.09064	8.08149e-07	9.30545e-06	Gab2	7	96730793	96958153	+	6168	protein_coding	growth factor receptor bound protein 2-associated protein 2 [Source:MGI Symbol;Acc:MGI:1333854]	-	87	93	91	168	110	202	0.532098	0.619798	0.635475	1.11805	1.24525	1.43182
ENSMUSG00000044037	440.183	370.02	423.387	957.268	810.143	854.705	411.197	874.039	-1.08992	9.37728e-19	2.8648e-17	Als2cl	9	110708938	110729598	+	5883	protein_coding	ALS2 C-terminal like [Source:MGI Symbol;Acc:MGI:2447532]	-	529	409	447	1058	526	886	3.39214	2.85783	3.27273	7.38218	6.24302	6.5844
ENSMUSG00000029338	2492.15	2321.44	2799.85	5193.49	5572.43	5409.91	2537.82	5391.95	-1.08707	1.5015e-34	9.29366e-33	Antxr2	5	98030642	98178902	-	6655	protein_coding	anthrax toxin receptor 2 [Source:MGI Symbol;Acc:MGI:1919164]	-	2995	2566	2956	5740	3618	5608	16.9772	15.8497	19.1319	35.4047	37.9602	36.8418
ENSMUSG00000028671	325.353	385.4	220.692	650.544	696.169	634.758	310.481	660.49	-1.08671	9.92966e-11	1.79705e-09	Gale	4	135691038	135695489	+	2370	protein_coding	galactose-4-epimerase, UDP [Source:MGI Symbol;Acc:MGI:1921496]	-	391	426	233	719	452	658	6.22365	7.38878	4.23457	12.4531	13.3167	12.1383
ENSMUSG00000029777	3717.01	3641.39	3660.83	7703.38	7610.11	8022.26	3673.08	7778.58	-1.08268	1.95001e-51	2.01663e-49	Gars	6	55014992	55056485	+	3119	protein_coding	glycyl-tRNA synthetase [Source:MGI Symbol;Acc:MGI:2449057]	-	4467	4025	3865	8514	4941	8316	54.0278	53.0471	53.3747	112.051	110.613	116.568
ENSMUSG00000027506	107.342	80.5177	95.6646	173.72	198.685	228.629	94.508	200.345	-1.08229	4.18811e-07	4.98798e-06	Tpd52	3	8990653	9069783	-	7487	protein_coding	tumor protein D52 [Source:MGI Symbol;Acc:MGI:107749]	-	129	89	101	192	129	237	0.649978	0.488645	0.581052	1.05267	1.20307	1.38395
ENSMUSG00000040613	44.1015	64.2333	53.9889	146.576	84.7108	109.009	54.1079	113.432	-1.08147	0.000188493	0.00138868	Apobec1	6	122554751	122579403	-	2702	protein_coding	apolipoprotein B mRNA editing enzyme, catalytic polypeptide 1 [Source:MGI Symbol;Acc:MGI:103298]	-	53	71	57	162	55	113	0.739958	1.08015	0.908638	2.46109	1.4213	1.82841
ENSMUSG00000054263	4235.41	4137.16	5114.74	9706.59	10467.2	8369.55	4495.77	9514.44	-1.08132	2.00108e-25	8.63161e-24	Lifr	15	7120095	7226970	+	10776	protein_coding	LIF receptor alpha [Source:MGI Symbol;Acc:MGI:96788]	-	5090	4573	5400	10728	6796	8676	17.8187	17.4444	21.5843	40.8657	44.0355	35.2001
ENSMUSG00000037465	359.469	418.873	379.817	817.025	751.616	875.928	386.053	814.856	-1.08072	1.04734e-18	3.18796e-17	Klf10	15	38291707	38300950	-	4179	protein_coding	Kruppel-like factor 10 [Source:MGI Symbol;Acc:MGI:1101353]	zf-C2H2	432	463	401	903	488	908	3.89967	4.55428	4.13307	8.86978	8.15371	9.49937
ENSMUSG00000050751	358.637	426.111	264.262	697.593	785.5	738.943	349.67	740.679	-1.08046	3.21305e-12	6.52406e-11	Pgbd5	8	125095788	125166397	-	4197	protein_coding	piggyBac transposable element derived 5 [Source:MGI Symbol;Acc:MGI:2429955]	-	431	471	279	771	510	766	3.87396	4.6131	2.8633	7.54072	8.48474	7.97942
ENSMUSG00000019978	8901.02	8973.66	9305.99	18908.3	20201.2	18091.6	9060.22	19067	-1.07327	5.91568e-48	5.35305e-46	Epb41l2	10	25235696	25399417	+	11843	protein_coding	erythrocyte membrane protein band 4.1 like 2 [Source:MGI Symbol;Acc:MGI:103009]	-	10697	9919	9825	20898	13116	18754	34.0735	34.4284	35.7332	72.4337	77.3299	69.2331
ENSMUSG00000025993	61.5757	41.6159	53.9889	98.6221	118.595	114.797	52.3935	110.671	-1.07287	7.89653e-05	0.000634236	Slc40a1	1	45947228	45965683	-	9000	protein_coding	solute carrier family 40 (iron-regulated transporter), member 1 [Source:MGI Symbol;Acc:MGI:1315204]	-	74	46	57	109	77	119	0.310174	0.2101	0.272793	0.497143	0.597387	0.578077
ENSMUSG00000020793	24.9631	19.9033	29.3624	62.4305	53.9069	39.5518	24.7429	51.9631	-1.07097	0.00594262	0.0279584	Galr2	11	116171765	116174764	+	2456	protein_coding	galanin receptor 2 [Source:MGI Symbol;Acc:MGI:1337018]	-	30	22	31	69	35	41	0.460797	0.368219	0.543669	1.15324	0.995055	0.729855
ENSMUSG00000038264	104.845	99.5163	81.457	194.53	189.444	216.088	95.2728	200.021	-1.07022	1.79825e-07	2.26996e-06	Sema7a	9	57847395	57870148	+	3298	protein_coding	sema domain, immunoglobulin domain (Ig), and GPI membrane anchor, (semaphorin) 7A [Source:MGI Symbol;Acc:MGI:1306826]	-	126	110	86	215	123	224	1.44124	1.37105	1.12318	2.676	2.60413	2.96947
ENSMUSG00000064210	3043.01	3037.96	3434.45	6751.54	6556.61	6636.02	3171.81	6648.06	-1.06797	2.36058e-40	1.7625e-38	Ano6	15	95688724	95872632	+	12269	protein_coding	anoctamin 6 [Source:MGI Symbol;Acc:MGI:2145890]	-	3657	3358	3626	7462	4257	6879	11.2443	11.2508	12.7298	24.9657	24.2271	24.5131
ENSMUSG00000026404	179.735	196.319	209.326	398.108	442.036	386.836	195.126	408.993	-1.0654	1.89507e-12	3.92938e-11	Ddx59	1	136343009	136367896	+	2953	protein_coding	DEAD box helicase 59 [Source:MGI Symbol;Acc:MGI:1915247]	-	216	217	221	440	287	401	2.75935	3.0207	3.22352	6.11627	6.78619	5.93694
ENSMUSG00000075000	530.883	536.483	494.425	1047.75	1105.86	1109.38	520.597	1087.66	-1.06192	4.79234e-24	1.91349e-22	Nrbf2	10	67102468	67121084	-	1860	protein_coding	nuclear receptor binding factor 2 [Source:MGI Symbol;Acc:MGI:1354950]	-	638	593	522	1158	718	1150	12.9397	13.1055	12.0881	25.556	26.9537	27.0313
ENSMUSG00000024014	198.873	174.606	158.178	323.915	446.657	345.355	177.219	371.975	-1.06067	1.36709e-09	2.20562e-08	Pim1	17	29709727	29715086	+	3362	protein_coding	proviral integration site 1 [Source:MGI Symbol;Acc:MGI:97584]	-	239	193	167	358	290	358	2.68174	2.35978	2.13954	4.37102	6.02293	4.6555
ENSMUSG00000026883	1404.59	1350.71	1409.4	2819.33	3060.37	2808.18	1388.23	2895.96	-1.05966	6.12612e-36	4.03161e-34	Dab2ip	2	35448278	35621006	+	8366	protein_coding	disabled 2 interacting protein [Source:MGI Symbol;Acc:MGI:1916851]	-	1688	1493	1488	3116	1987	2911	7.61151	7.3359	7.66102	15.2889	16.5839	15.2127
ENSMUSG00000037613	154.771	138.418	197.012	376.393	343.464	299.05	163.401	339.636	-1.05711	4.598e-09	6.99787e-08	Tnfrsf23	7	143219546	143239609	-	3962	protein_coding	tumor necrosis factor receptor superfamily, member 23 [Source:MGI Symbol;Acc:MGI:1930269]	-	186	153	208	416	223	310	1.77099	1.58741	2.26126	4.30999	3.93005	3.42081
ENSMUSG00000059791	50.7584	86.8506	45.4644	148.386	110.894	119.62	61.0245	126.3	-1.05492	0.000232732	0.00168113	Nrm	17	36172210	36176294	+	1466	protein_coding	nurim (nuclear envelope membrane protein) [Source:MGI Symbol;Acc:MGI:2146855]	-	61	96	48	164	72	124	1.56968	2.69184	1.41029	4.59206	3.42931	3.69802
ENSMUSG00000044986	33.2842	23.522	22.7322	58.8113	49.2863	56.916	26.5128	55.0045	-1.05443	0.00427961	0.0211629	Tst	15	78283756	78290107	-	3163	protein_coding	thiosulfate sulfurtransferase, mitochondrial [Source:MGI Symbol;Acc:MGI:98852]	-	40	26	24	65	32	59	0.477065	0.337898	0.326824	0.843552	0.706412	0.815519
ENSMUSG00000056486	32.4521	35.2831	35.0455	76.0024	44.6657	89.7151	34.2602	70.1277	-1.05096	0.00261171	0.0139599	Chn1	2	73441004	73605690	-	6365	protein_coding	chimerin 1 [Source:MGI Symbol;Acc:MGI:1915674]	-	39	39	37	84	29	93	0.231144	0.251871	0.250383	0.541725	0.318132	0.638801
ENSMUSG00000068739	1853.93	1963.19	1584.62	3603.78	3885.91	3689.89	1800.58	3726.53	-1.04855	3.17603e-28	1.52394e-26	Sars	3	108332181	108352525	-	5142	protein_coding	seryl-aminoacyl-tRNA synthetase [Source:MGI Symbol;Acc:MGI:102809]	-	2228	2170	1673	3983	2523	3825	16.3456	17.3476	14.0141	31.7962	34.2604	32.5223
ENSMUSG00000047419	380.272	428.825	534.206	940.077	978.025	857.599	447.768	925.233	-1.04732	7.0776e-15	1.736e-13	Cmya5	13	93177221	93281232	-	11850	protein_coding	cardiomyopathy associated 5 [Source:MGI Symbol;Acc:MGI:1923719]	-	457	474	564	1039	635	889	1.45484	1.64426	2.05004	3.59911	3.74165	3.27993
ENSMUSG00000029446	272.098	254.219	201.748	500.349	465.139	537.326	242.688	500.938	-1.04611	4.76465e-12	9.56954e-11	Psph	5	129842622	129864513	-	4329	protein_coding	phosphoserine phosphatase [Source:MGI Symbol;Acc:MGI:97788]	-	327	281	213	553	302	557	2.84955	2.66827	2.1193	5.24367	4.8711	5.62534
ENSMUSG00000047821	242.142	242.458	226.375	488.587	509.805	468.834	236.992	489.075	-1.0429	2.31417e-14	5.46538e-13	Trim16	11	62711057	62741634	+	4568	protein_coding	tripartite motif-containing 16 [Source:MGI Symbol;Acc:MGI:2137356]	-	291	268	239	540	331	486	2.40316	2.41168	2.25358	4.8525	5.05952	4.65148
ENSMUSG00000026094	986.876	936.358	1207.65	2147.07	2063.86	2201.4	1043.63	2137.44	-1.03541	3.59203e-22	1.30869e-20	Stk17b	1	53794665	53824383	-	5185	protein_coding	serine/threonine kinase 17b (apoptosis-inducing) [Source:MGI Symbol;Acc:MGI:2138162]	-	1186	1035	1275	2373	1340	2282	8.62884	8.20546	10.5916	18.7865	18.0453	19.2419
ENSMUSG00000022483	15816.6	16267.3	13455.6	29628.3	33309.8	30350.7	15179.8	31096.3	-1.03442	1.62306e-31	8.83134e-30	Col2a1	15	97873483	97902576	-	9243	protein_coding	collagen, type II, alpha 1 [Source:MGI Symbol;Acc:MGI:88452]	-	19008	17981	14206	32746	21627	31462	77.5782	79.9673	66.2003	145.426	163.377	148.818
ENSMUSG00000046223	312.871	294.025	246.265	534.731	633.021	579.772	284.387	582.508	-1.02974	3.09656e-13	6.80181e-12	Plaur	7	24161909	24175393	+	2617	protein_coding	plasminogen activator, urokinase receptor [Source:MGI Symbol;Acc:MGI:97612]	-	376	325	260	591	411	601	5.42002	5.10494	4.27928	9.27003	10.9659	10.0404
ENSMUSG00000120224	103.181	99.5163	53.0418	159.243	204.846	161.101	85.2464	175.063	-1.0285	6.14657e-05	0.000504886	ENSMUSG00000120224	15	86097932	86098611	-	680	lncRNA	novel transcript	-	124	110	56	176	133	167	6.87906	6.64959	3.54716	10.6243	13.6568	10.7371
ENSMUSG00000038679	1434.55	1514.46	1841.31	3183.05	3531.67	3048.38	1596.77	3254.37	-1.02681	4.43786e-22	1.60981e-20	Trps1	15	50518148	50753859	-	13380	protein_coding	transcriptional repressor GATA binding 1 [Source:MGI Symbol;Acc:MGI:1927616]	zf-GATA	1724	1674	1944	3518	2293	3160	4.86069	5.14293	6.25808	10.7929	11.9662	10.3255
ENSMUSG00000046186	3097.93	2904.97	3537.7	6362.48	6550.45	6506.75	3180.2	6473.23	-1.02544	1.50425e-31	8.26592e-30	Cd109	9	78522828	78623535	+	6900	protein_coding	CD109 antigen [Source:MGI Symbol;Acc:MGI:2445221]	-	3723	3211	3735	7032	4253	6745	20.3545	19.1295	23.3154	41.8338	43.0382	42.738
ENSMUSG00000057457	2706	2743.03	3523.49	6139.9	6402.6	5679.06	2990.84	6073.85	-1.02205	2.23173e-22	8.2391e-21	Phex	X	155945071	156198308	-	6291	protein_coding	phosphate regulating endopeptidase homolog, X-linked [Source:MGI Symbol;Acc:MGI:107489]	-	3252	3032	3720	6786	4157	5887	19.5006	19.8117	25.4697	44.2784	46.139	40.9125
ENSMUSG00000036306	278.755	270.503	251.001	547.398	531.368	544.078	266.753	540.948	-1.01998	7.07955e-15	1.736e-13	Lzts1	8	69585321	69636877	-	6802	protein_coding	leucine zipper, putative tumor suppressor 1 [Source:MGI Symbol;Acc:MGI:2684762]	-	335	299	265	605	345	564	1.85791	1.80695	1.67807	3.65104	3.54152	3.62513
ENSMUSG00000020773	1072.58	1063.92	707.539	1872.01	1905.22	1991.1	948.014	1922.78	-1.0195	2.65552e-14	6.2538e-13	Trim47	11	115996578	116018036	-	2735	protein_coding	tripartite motif-containing 47 [Source:MGI Symbol;Acc:MGI:1917374]	-	1289	1176	747	2069	1237	2064	17.7792	17.6751	11.7643	31.0528	31.5806	32.9939
ENSMUSG00000038400	538.372	512.961	456.538	1056.79	1013.45	987.83	502.624	1019.36	-1.01948	5.79116e-20	1.87959e-18	Pmepa1	2	173066251	173118326	-	4913	protein_coding	prostate transmembrane protein, androgen induced 1 [Source:MGI Symbol;Acc:MGI:1929600]	-	647	567	482	1168	658	1024	4.96791	4.74403	4.22573	9.75874	9.35162	9.11244
ENSMUSG00000027955	122.319	137.513	157.231	276.866	288.017	278.792	139.021	281.225	-1.01737	6.86126e-09	1.03067e-07	Gask1b	3	79791840	79853587	+	9598	protein_coding	golgi associated kinase 1B [Source:MGI Symbol;Acc:MGI:1915909]	-	147	152	166	306	187	289	0.577767	0.65099	0.744953	1.30869	1.36041	1.31643
ENSMUSG00000100954	19.9705	47.0441	34.0983	66.9545	73.9294	63.6688	33.7043	68.1842	-1.01712	0.00488702	0.0237712	Gm10138	1	151174226	151220982	-	3331	lncRNA	predicted gene 10138 [Source:MGI Symbol;Acc:MGI:3708522]	-	24	52	36	74	48	66	0.271802	0.641712	0.46551	0.911916	1.00618	0.866265
ENSMUSG00000021950	341.163	319.357	323.934	602.59	730.053	662.734	328.151	665.126	-1.01501	2.71753e-15	6.87642e-14	Anxa8	14	33807938	33822528	+	1880	protein_coding	annexin A8 [Source:MGI Symbol;Acc:MGI:1201374]	-	410	353	342	666	474	687	8.22702	7.71842	7.83555	14.5417	17.6047	15.9764
ENSMUSG00000024534	47.43	27.1408	75.774	111.289	103.193	88.7504	50.1149	101.078	-1.01475	0.00233084	0.012633	Sncaip	18	52900781	53049007	+	4522	protein_coding	synuclein, alpha interacting protein (synphilin) [Source:MGI Symbol;Acc:MGI:1915097]	-	57	30	80	123	67	92	0.475511	0.272711	0.76201	1.11653	1.03455	0.889485
ENSMUSG00000050953	2747.61	2737.6	3067.9	5838.61	6012.93	5403.16	2851.04	5751.57	-1.01225	3.31586e-33	1.94398e-31	Gja1	10	56253426	56278609	+	10257	protein_coding	gap junction protein, alpha 1 [Source:MGI Symbol;Acc:MGI:95713]	-	3302	3026	3239	6453	3904	5601	12.1443	12.1272	13.6017	25.8249	26.5765	23.8741
ENSMUSG00000020092	1101.71	1223.15	903.604	2013.16	2210.18	2287.25	1076.15	2170.2	-1.01118	6.67941e-19	2.06714e-17	Pald1	10	61155435	61219309	-	4535	protein_coding	phosphatase domain containing, paladin 1 [Source:MGI Symbol;Acc:MGI:1351623]	-	1324	1352	954	2225	1435	2371	11.0135	12.2549	9.06092	20.1396	22.0944	22.8579
ENSMUSG00000028630	982.716	868.506	1177.34	1994.16	2200.94	1911.99	1009.52	2035.7	-1.01111	2.33862e-18	7.04123e-17	Dyrk2	10	118691508	118706114	-	6251	protein_coding	dual-specificity tyrosine-(Y)-phosphorylation regulated kinase 2 [Source:MGI Symbol;Acc:MGI:1330301]	-	1181	960	1243	2204	1429	1982	7.12717	6.31296	8.56491	14.473	15.9621	13.8623
ENSMUSG00000001930	24.131	44.33	19.8907	67.8592	58.5275	51.1279	29.4506	59.1715	-1.0078	0.00909139	0.0398353	Vwf	6	125523737	125663642	+	16064	protein_coding	Von Willebrand factor [Source:MGI Symbol;Acc:MGI:98941]	-	29	49	21	75	38	53	0.0681021	0.125387	0.0563076	0.191648	0.165172	0.144246
ENSMUSG00000070691	1189.91	1215	1056.1	2414.88	2362.66	2184.03	1153.67	2320.53	-1.00759	1.78938e-26	8.07403e-25	Runx3	4	134847963	134905301	+	5003	protein_coding	runt related transcription factor 3 [Source:MGI Symbol;Acc:MGI:102672]	Runt	1430	1343	1115	2669	1534	2264	10.7826	11.0346	9.59943	21.8986	21.4093	19.7846
ENSMUSG00000037295	1242.33	1297.33	1197.23	2271.93	2689.18	2554.47	1245.63	2505.19	-1.00652	2.26008e-26	1.01704e-24	Ldlrap1	4	134468865	134495335	-	7010	protein_coding	low density lipoprotein receptor adaptor protein 1 [Source:MGI Symbol;Acc:MGI:2140175]	-	1493	1434	1264	2511	1746	2648	8.03449	8.40896	7.76659	14.7037	17.3914	16.5151
ENSMUSG00000090799	170.581	180.034	206.484	362.821	415.853	341.496	185.7	373.39	-1.00439	4.28653e-10	7.29763e-09	Klhl33	14	51126039	51134964	-	6300	protein_coding	kelch-like 33 [Source:MGI Symbol;Acc:MGI:3644593]	-	205	199	218	401	270	354	1.22752	1.29845	1.49045	2.61277	2.99248	2.45665
ENSMUSG00000090210	3432.43	3328.37	3427.82	6961.45	6675.21	6770.11	3396.21	6802.26	-1.0023	7.99635e-44	6.65696e-42	Itga10	3	96552900	96571835	+	5186	protein_coding	integrin, alpha 10 [Source:MGI Symbol;Acc:MGI:2153482]	-	4125	3679	3619	7694	4334	7018	30.006	29.1614	30.0578	60.9	58.3531	59.1646
ENSMUSG00000024754	7202.7	6852.15	7078.23	3525.97	3767.32	3272.19	7044.36	3521.82	1.0013	1.37715e-35	8.92197e-34	Cemip2	19	21755706	21835724	+	8520	protein_coding	cell migration inducing hyaluronidase 2 [Source:MGI Symbol;Acc:MGI:1890373]	-	8656	7574	7473	3897	2446	3392	38.3261	36.5424	37.7795	18.7754	20.0458	17.4059
ENSMUSG00000109783	79.882	100.421	86.1929	46.1443	47.7461	39.5518	88.832	44.4807	1.003	0.000610326	0.00395868	Gm45338	16	23338960	23378831	+	5216	lncRNA	predicted gene 45338 [Source:MGI Symbol;Acc:MGI:5791174]	-	96	111	91	51	31	41	0.694305	0.874776	0.751459	0.401356	0.414984	0.343659
ENSMUSG00000032377	467.643	504.819	526.629	226.197	246.431	273.969	499.697	248.866	1.00527	1.89159e-12	3.92706e-11	Plscr4	9	92339426	92374509	+	3590	protein_coding	phospholipid scramblase 4 [Source:MGI Symbol;Acc:MGI:2143267]	-	562	558	556	250	160	284	5.90552	6.38927	6.67086	2.85853	3.11195	3.45864
ENSMUSG00000024049	1343.85	1343.47	1466.23	665.925	748.535	658.875	1384.52	691.112	1.00628	1.91046e-22	7.10024e-21	Myom1	17	71309628	71433851	+	10459	protein_coding	myomesin 1 [Source:MGI Symbol;Acc:MGI:1341430]	-	1615	1485	1548	736	486	683	5.82504	5.83643	6.37503	2.88859	3.24454	2.85504
ENSMUSG00000042515	441.848	393.542	539.889	225.293	218.708	239.24	458.426	227.747	1.00637	2.25148e-10	3.92125e-09	Pwwp3b	X	138110791	138139084	+	4859	protein_coding	PWWP domain containing 3B [Source:MGI Symbol;Acc:MGI:2445062]	-	531	435	570	249	142	248	4.12253	3.68005	5.05277	2.10354	2.04056	2.23144
ENSMUSG00000028211	3960.82	3767.14	4746.29	2013.16	2140.87	2056.69	4158.08	2070.24	1.00665	1.13656e-24	4.73091e-23	Trp53inp1	4	11156431	11174379	+	6475	protein_coding	transformation related protein 53 inducible nuclear protein 1 [Source:MGI Symbol;Acc:MGI:1926609]	-	4760	4164	5011	2225	1390	2132	27.7322	26.4352	33.3339	14.1055	14.9893	14.3956
ENSMUSG00000001521	2265.82	2305.16	2032.64	1059.51	1142.83	1085.26	2201.21	1095.87	1.00815	3.73429e-27	1.72233e-25	Tulp3	6	128298124	128332814	-	9342	protein_coding	tubby-like protein 3 [Source:MGI Symbol;Acc:MGI:1329045]	Tub	2723	2548	2146	1171	742	1125	10.9957	11.2117	9.89444	5.14535	5.54589	5.26495
ENSMUSG00000040441	118.991	134.799	120.291	66.0497	60.0676	58.8454	124.694	61.6542	1.01303	4.16895e-05	0.000356696	Slc26a10	10	127007262	127016514	-	4519	protein_coding	solute carrier family 26, member 10 [Source:MGI Symbol;Acc:MGI:2143920]	-	143	149	127	73	39	61	1.19374	1.35536	1.21049	0.663099	0.602601	0.590159
ENSMUSG00000089809	65.7363	68.7567	57.7776	44.3347	32.3441	18.3289	64.0902	31.6692	1.01546	0.00665806	0.0308364	Rasgef1b	5	99365285	99876924	-	13805	protein_coding	RasGEF domain family, member 1B [Source:MGI Symbol;Acc:MGI:2443755]	-	79	76	61	49	21	19	0.215877	0.226302	0.190324	0.145699	0.106216	0.0601726
ENSMUSG00000025085	1885.55	1996.66	2056.32	979.888	1073.52	887.504	1979.51	980.303	1.01714	1.6505e-24	6.76867e-23	Ablim1	19	57021165	57303351	-	11949	protein_coding	actin-binding LIM protein 1 [Source:MGI Symbol;Acc:MGI:1194500]	-	2266	2207	2171	1083	697	920	7.15393	7.59245	7.82581	3.72044	4.07295	3.36618
ENSMUSG00000011256	151.443	119.42	141.129	75.0976	64.6882	62.7041	137.331	67.4966	1.02093	2.67449e-05	0.000238385	Adam19	11	45946819	46038170	+	7115	protein_coding	a disintegrin and metallopeptidase domain 19 (meltrin beta) [Source:MGI Symbol;Acc:MGI:105377]	-	182	132	149	83	42	65	0.964968	0.762624	0.902013	0.478851	0.412175	0.399411
ENSMUSG00000019734	58.2473	64.2333	46.4115	31.6676	26.1833	25.0816	56.2974	27.6442	1.02109	0.00538451	0.0258736	Tmc4	7	3668789	3680552	-	4280	protein_coding	transmembrane channel-like gene family 4 [Source:MGI Symbol;Acc:MGI:2669035]	-	70	71	49	35	17	26	0.616979	0.681908	0.493121	0.335677	0.27734	0.26559
ENSMUSG00000040699	493.438	514.771	311.62	220.769	187.904	239.24	439.943	215.971	1.02158	8.51603e-08	1.12e-06	Limd2	11	106047082	106051686	-	3707	protein_coding	LIM domain containing 2 [Source:MGI Symbol;Acc:MGI:1915053]	-	593	569	329	244	122	248	6.0346	6.30959	3.82274	2.70187	2.29797	2.9249
ENSMUSG00000031736	593.291	545.53	579.671	309.438	244.891	286.509	572.831	280.28	1.0227	8.68109e-14	1.95854e-12	Crnde	8	93052659	93084247	-	4354	lncRNA	colorectal neoplasia differentially expressed (non-protein coding) [Source:MGI Symbol;Acc:MGI:1918546]	-	713	603	612	342	159	297	6.17757	5.69299	6.0543	3.2243	2.54986	2.98229
ENSMUSG00000020135	163.093	151.084	143.971	66.9545	80.0902	79.1036	152.716	75.3828	1.02551	6.48305e-06	6.48305e-05	Apc2	10	80131811	80154097	+	11281	protein_coding	APC regulator of WNT signaling pathway 2 [Source:MGI Symbol;Acc:MGI:1346052]	-	196	167	152	74	52	82	0.655428	0.608527	0.58036	0.269266	0.321857	0.317795
ENSMUSG00000052914	216.347	212.603	209.326	88.6694	113.975	111.903	212.759	104.849	1.02935	2.26604e-07	2.80517e-06	Cyp2j6	4	96404375	96441898	-	3605	protein_coding	cytochrome P450, family 2, subfamily j, polypeptide 6 [Source:MGI Symbol;Acc:MGI:1270148]	-	260	235	221	98	74	116	2.72072	2.67962	2.64051	1.11588	1.43329	1.40681
ENSMUSG00000032006	175.574	195.414	197.959	105.86	78.55	91.6444	189.649	92.0183	1.03	1.10153e-06	1.24174e-05	Pdgfd	9	6168584	6378850	+	3154	protein_coding	platelet-derived growth factor, D polypeptide [Source:MGI Symbol;Acc:MGI:1919035]	-	211	216	209	117	51	95	2.5237	2.81516	2.85421	1.52273	1.12906	1.31687
ENSMUSG00000045672	3505.66	3464.98	2851.94	1567.1	1655.71	1588.82	3274.19	1603.88	1.03063	8.31864e-26	3.66416e-24	Col27a1	4	63132241	63253228	+	13022	protein_coding	collagen, type XXVII, alpha 1 [Source:MGI Symbol;Acc:MGI:2672118]	-	4213	3830	3011	1732	1075	1647	12.2048	12.0902	9.95943	5.45969	5.76419	5.52965
ENSMUSG00000066877	429.366	448.728	405.391	191.815	235.65	204.512	427.828	210.659	1.03131	6.65099e-12	1.31989e-10	Nck2	1	43483739	43609675	+	4455	protein_coding	non-catalytic region of tyrosine kinase adaptor protein 2 [Source:MGI Symbol;Acc:MGI:1306821]	-	516	496	428	212	153	212	4.36937	4.57662	4.13807	1.95338	2.39801	2.08051
ENSMUSG00000026072	871.214	803.368	773.842	358.297	414.313	425.423	816.141	399.344	1.0344	3.66195e-17	1.03341e-15	Il1r1	1	40264240	40356417	+	6363	protein_coding	interleukin 1 receptor, type I [Source:MGI Symbol;Acc:MGI:96545]	-	1047	888	817	396	269	441	6.20728	5.7367	5.53046	2.55465	2.95187	3.03011
ENSMUSG00000051367	1321.38	1290.09	1072.2	571.827	589.895	636.688	1227.89	599.47	1.03443	4.08275e-19	1.27778e-17	Six1	12	73086789	73100661	-	4383	protein_coding	sine oculis-related homeobox 1 [Source:MGI Symbol;Acc:MGI:102780]	Homeobox	1588	1426	1132	632	383	660	13.6677	13.3739	11.1244	5.91893	6.10148	6.58345
ENSMUSG00000085419	137.297	188.176	197.959	74.1928	80.0902	100.327	174.478	84.8698	1.03528	1.17002e-05	0.000111574	Gm11734	11	117414338	117423031	+	1816	lncRNA	predicted gene 11734 [Source:MGI Symbol;Acc:MGI:3652086]	-	165	208	209	82	52	104	3.42756	4.70824	4.95715	1.85351	1.99938	2.5038
ENSMUSG00000009772	109.838	113.087	111.767	47.9539	47.7461	66.5628	111.564	54.0876	1.03607	0.000110587	0.000856809	Nuak2	1	132243864	132261226	+	3920	protein_coding	NUAK family, SNF1-like kinase, 2 [Source:MGI Symbol;Acc:MGI:1921387]	-	132	125	118	53	31	69	1.27029	1.3108	1.29657	0.554993	0.552183	0.769563
ENSMUSG00000024043	1340.52	1378.75	1435.92	655.068	746.995	628.97	1385.06	677.011	1.03754	3.33387e-23	1.28791e-21	Arhgap28	17	68149708	68311115	-	5377	protein_coding	Rho GTPase activating protein 28 [Source:MGI Symbol;Acc:MGI:2147003]	-	1611	1524	1516	724	485	652	11.3024	11.6508	12.144	5.52708	6.2981	5.30138
ENSMUSG00000054951	54.0868	37.9971	54.9361	21.715	26.1833	24.117	49.0067	24.0051	1.03864	0.00833294	0.037117	9130008F23Rik	17	41186373	41191450	-	2161	protein_coding	RIKEN cDNA 9130008F23 gene [Source:MGI Symbol;Acc:MGI:1918833]	-	65	42	58	24	17	25	1.13468	0.798925	1.15604	0.455884	0.54929	0.505786
ENSMUSG00000020866	4683.92	4810.26	4025.49	2212.21	2324.16	2047.05	4506.56	2194.47	1.03939	1.98363e-28	9.57317e-27	Cacna1g	11	94299217	94365024	-	10137	protein_coding	calcium channel, voltage-dependent, T type, alpha 1G subunit [Source:MGI Symbol;Acc:MGI:1201678]	-	5629	5317	4250	2445	1509	2122	20.9478	21.561	18.0585	9.90073	10.3941	9.15203
ENSMUSG00000048388	425.205	418.873	485.9	222.578	206.386	215.123	443.326	214.696	1.04251	1.39417e-12	2.93464e-11	Fam171b	2	83642980	83713830	+	5744	protein_coding	family with sequence similarity 171, member B [Source:MGI Symbol;Acc:MGI:2444579]	-	511	463	513	246	134	223	3.35601	3.31343	3.84684	1.758	1.62891	1.69735
ENSMUSG00000026564	533.379	499.391	500.108	251.532	283.396	213.194	510.959	249.374	1.04375	7.65537e-13	1.63203e-11	Dusp27	1	165925717	165955491	-	4049	protein_coding	dual specificity phosphatase 27 (putative) [Source:MGI Symbol;Acc:MGI:2685055]	-	641	552	528	278	184	221	5.97209	5.60406	5.61678	2.81835	3.17306	2.3863
ENSMUSG00000084946	156.436	172.797	171.439	99.5269	58.5275	81.033	166.89	79.6958	1.04461	9.23222e-06	8.9422e-05	Dlx1as	2	71346798	71368252	-	6251	lncRNA	distal-less homeobox 1, antisense [Source:MGI Symbol;Acc:MGI:1195983]	-	188	191	181	110	38	84	1.13455	1.25602	1.24718	0.722339	0.424465	0.587504
ENSMUSG00000028613	182.231	193.604	222.586	109.48	101.653	79.1036	199.474	96.7454	1.04554	9.8469e-07	1.11607e-05	Lrp8	4	107659066	107734037	+	12689	protein_coding	low density lipoprotein receptor-related protein 8, apolipoprotein e receptor [Source:MGI Symbol;Acc:MGI:1340044]	-	219	214	235	121	66	82	0.651078	0.693262	0.797704	0.391431	0.363182	0.282532
ENSMUSG00000057000	308.711	346.498	309.726	177.339	141.698	145.666	321.645	154.901	1.04667	9.23935e-10	1.50819e-08	Nxf3	X	134972848	134986004	-	3048	protein_coding	nuclear RNA export factor 3 [Source:MGI Symbol;Acc:MGI:2685230]	-	371	383	327	196	92	151	4.59172	5.16529	4.62098	2.6396	2.10756	2.16592
ENSMUSG00000016624	133.137	119.42	121.238	57.9066	56.9873	65.5981	124.598	60.164	1.04688	2.51796e-05	0.00022564	Phf21b	15	84669582	84740250	-	4264	protein_coding	PHD finger protein 21B [Source:MGI Symbol;Acc:MGI:2443812]	-	160	132	128	64	37	68	1.41553	1.27253	1.29299	0.616113	0.605888	0.697225
ENSMUSG00000040473	74.0573	54.2816	71.9853	25.3341	44.6657	28.9403	66.7747	32.9801	1.04869	0.00302809	0.0157752	Cfap69	5	5629278	5714239	-	7905	protein_coding	cilia and flagella associated protein 69 [Source:MGI Symbol;Acc:MGI:2443778]	-	89	60	76	28	29	30	0.424722	0.312004	0.414107	0.145396	0.256156	0.165921
ENSMUSG00000024426	457.658	423.397	402.549	229.817	183.283	203.547	427.868	205.549	1.04994	6.53444e-12	1.29986e-10	Atat1	17	36208487	36220967	-	4586	protein_coding	alpha tubulin acetyltransferase 1 [Source:MGI Symbol;Acc:MGI:1913869]	-	550	468	425	254	119	211	4.52423	4.19491	3.99168	2.27351	1.81184	2.01155
ENSMUSG00000116056	114.83	95.8975	126.921	68.764	58.5275	35.6931	112.55	54.3282	1.05361	0.000326291	0.00227027	Gm4544	15	102565546	102568906	+	1487	lncRNA	predicted gene 4544 [Source:MGI Symbol;Acc:MGI:3782728]	-	138	106	134	76	38	37	3.50094	2.93026	3.88146	2.09797	1.78435	1.08786
ENSMUSG00000103081	64.9042	63.3286	55.8833	24.4293	47.7461	19.2936	61.372	30.4897	1.05423	0.00608074	0.0285195	Pcdhgb8	18	37894854	37974923	+	4615	protein_coding	protocadherin gamma subfamily B, 8 [Source:MGI Symbol;Acc:MGI:1935200]	-	78	70	59	27	31	20	0.637587	0.623502	0.550658	0.240154	0.469027	0.18947
ENSMUSG00000027799	971.898	1049.44	1182.07	480.443	602.217	465.94	1067.81	516.2	1.05549	1.50751e-16	4.17637e-15	Nbea	3	55532616	56091122	-	31361	protein_coding	neurobeachin [Source:MGI Symbol;Acc:MGI:1347075]	-	1168	1160	1248	531	391	483	1.40498	1.52048	1.71406	0.695028	0.870551	0.673347
ENSMUSG00000007655	874.542	944.5	956.646	376.393	463.599	497.774	925.229	445.922	1.05554	8.7566e-17	2.44217e-15	Cav1	6	17306334	17341451	+	3444	protein_coding	caveolin 1, caveolae protein [Source:MGI Symbol;Acc:MGI:102709]	-	1051	1044	1010	416	301	516	11.5121	12.4609	12.6316	4.95824	6.10254	6.5504
ENSMUSG00000034457	941.942	902.884	1041.89	466.872	472.84	449.54	962.24	463.084	1.05597	1.25143e-20	4.17563e-19	Eda2r	X	96377446	96420822	-	5891	protein_coding	ectodysplasin A2 receptor [Source:MGI Symbol;Acc:MGI:2442860]	-	1132	998	1100	516	307	466	7.24893	6.9639	8.04276	3.59549	3.63879	3.45842
ENSMUSG00000028957	773.025	713.803	842.985	409.87	312.66	390.695	776.605	371.075	1.05662	2.94389e-15	7.42664e-14	Per3	4	151088109	151129122	-	9608	protein_coding	period circadian clock 3 [Source:MGI Symbol;Acc:MGI:1277134]	-	929	789	890	453	203	405	3.64753	3.37563	3.98987	1.93536	1.47527	1.84291
ENSMUSG00000019767	129.808	130.276	166.703	54.2874	72.3892	79.1036	142.262	68.5934	1.05734	2.63771e-05	0.000235358	Ccdc170	10	4432502	4512231	+	3792	protein_coding	coiled-coil domain containing 170 [Source:MGI Symbol;Acc:MGI:2685067]	-	156	144	176	60	47	82	1.55193	1.56101	1.99915	0.649502	0.86544	0.945425
ENSMUSG00000031465	48.2621	58.8051	64.4079	30.7629	30.8039	21.2229	57.1583	27.5966	1.05738	0.00419574	0.0208597	Angpt2	8	18740279	18791578	-	3690	protein_coding	angiopoietin 2 [Source:MGI Symbol;Acc:MGI:1202890]	-	58	65	68	34	20	22	0.59295	0.7241	0.79375	0.378225	0.378452	0.260662
ENSMUSG00000078867	225.5	204.461	126.921	72.3832	84.7108	109.973	185.628	89.0224	1.06039	3.7747e-05	0.000325979	Gm14418	2	177078917	177090113	-	2441	protein_coding	predicted gene 14418 [Source:MGI Symbol;Acc:MGI:3702408]	zf-C2H2	271	226	134	80	55	114	4.18811	3.80585	2.36449	1.3453	1.57327	2.04182
ENSMUSG00000036718	413.556	376.353	332.458	180.053	198.685	162.066	374.122	180.268	1.06121	1.06319e-10	1.91582e-09	Micall2	5	139692451	139722091	-	4144	protein_coding	MICAL-like 2 [Source:MGI Symbol;Acc:MGI:2444818]	-	497	416	351	199	129	168	4.52432	4.12653	3.64828	1.9712	2.17359	1.77244
ENSMUSG00000079190	64.9042	47.9488	42.6229	16.2862	29.2637	29.905	51.8253	25.1517	1.0617	0.00861349	0.0380614	ENSMUSG00000079190	GL456211.1	167446	196478	+	1473	protein_coding	-	-	78	53	45	18	19	31	1.9976	1.47906	1.31586	0.501611	0.900655	0.920111
ENSMUSG00000024261	277.091	269.599	276.575	127.575	143.238	125.408	274.422	132.074	1.06216	1.12606e-09	1.82383e-08	Syt4	18	31570861	31580459	-	3892	protein_coding	synaptotagmin IV [Source:MGI Symbol;Acc:MGI:101759]	-	333	298	292	141	93	130	3.22766	3.14742	3.23155	1.48711	1.66847	1.46033
ENSMUSG00000026249	11923.2	11538.5	11970.4	5496.6	5253.61	6199.99	11810.7	5650.06	1.06309	1.16762e-38	8.34376e-37	Serpine2	1	79771914	79838897	-	8287	protein_coding	serine (or cysteine) peptidase inhibitor, clade E, member 2 [Source:MGI Symbol;Acc:MGI:101780]	-	14329	12754	12638	6075	3411	6427	65.2281	63.2645	65.6874	30.0917	28.7403	33.9072
ENSMUSG00000059430	1918	1844.67	1488.96	801.644	777.799	926.091	1750.54	835.178	1.06605	1.71741e-19	5.46746e-18	Actg2	6	83489887	83513247	-	1557	protein_coding	actin, gamma 2, smooth muscle, enteric [Source:MGI Symbol;Acc:MGI:104589]	-	2305	2039	1572	886	505	960	55.8469	53.8319	43.4876	23.3584	22.647	26.9565
ENSMUSG00000074415	2032	1813.01	2573.47	1161.75	956.462	926.091	2139.49	1014.77	1.07434	1.99509e-16	5.47408e-15	Mir100hg	9	41238373	41628290	+	25185	lncRNA	Mir100 Mirlet7a-2 Mir125b-1 cluster host gene [Source:MGI Symbol;Acc:MGI:1920394]	-	2442	2004	2717	1284	621	960	3.6578	3.2709	4.64675	2.09277	1.7217	1.66652
ENSMUSG00000030643	380.272	361.878	400.655	182.768	184.824	175.571	380.935	181.054	1.07442	2.02212e-12	4.18239e-11	Rab30	7	92390811	92493743	+	9642	protein_coding	RAB30, member RAS oncogene family [Source:MGI Symbol;Acc:MGI:1923235]	-	457	400	423	202	120	182	1.78799	1.70531	1.88962	0.859967	0.869004	0.82525
ENSMUSG00000031506	119.823	104.04	118.397	56.097	50.8265	54.9867	114.087	53.97	1.07471	3.51783e-05	0.000306018	Ptpn7	1	135060438	135073055	+	6102	protein_coding	protein tyrosine phosphatase, non-receptor type 7 [Source:MGI Symbol;Acc:MGI:2156893]	-	144	115	125	62	33	57	0.890239	0.774706	0.882346	0.417078	0.377615	0.408398
ENSMUSG00000022358	1473.66	1402.28	1581.78	694.879	776.259	650.193	1485.9	707.11	1.07557	3.7865e-24	1.51916e-22	Fbxo32	15	58039275	58078328	-	6976	protein_coding	F-box protein 32 [Source:MGI Symbol;Acc:MGI:1914981]	-	1771	1550	1670	768	504	674	9.57698	9.13349	10.3112	4.5191	5.04466	4.22411
ENSMUSG00000028270	115.663	116.705	112.714	51.573	50.8265	60.7747	115.027	54.3914	1.07562	3.16436e-05	0.00027803	Gbp2	3	142326363	142343769	+	2516	protein_coding	guanylate binding protein 2 [Source:MGI Symbol;Acc:MGI:102772]	-	139	129	119	57	33	63	2.08411	2.10761	2.03722	0.929955	0.915822	1.09474
ENSMUSG00000037621	779.682	769.894	588.195	329.344	352.705	333.779	712.591	338.609	1.07649	1.6154e-14	3.84235e-13	Atoh8	6	72183161	72212561	-	2507	protein_coding	atonal bHLH transcription factor 8 [Source:MGI Symbol;Acc:MGI:1918343]	bHLH	937	851	621	364	229	346	14.0994	13.9536	10.6694	5.95998	6.37806	6.03397
ENSMUSG00000071324	110.67	67.852	71.9853	30.7629	32.3441	54.9867	83.5024	39.3645	1.07671	0.00183851	0.0103103	Armc2	10	41790986	41894438	-	7188	protein_coding	armadillo repeat containing 2 [Source:MGI Symbol;Acc:MGI:1916449]	-	133	75	76	34	21	57	0.698007	0.428908	0.455414	0.194164	0.203995	0.346695
ENSMUSG00000004035	57.4152	83.2318	61.5663	37.0964	24.6431	32.7991	67.4045	31.5129	1.07689	0.00206396	0.0113942	Gstm7	3	107833650	107839133	-	1601	protein_coding	glutathione S-transferase, mu 7 [Source:MGI Symbol;Acc:MGI:1915562]	-	69	92	65	41	16	34	1.62583	2.36215	1.74873	1.05121	0.697808	0.928472
ENSMUSG00000044968	137.297	143.846	184.699	83.2407	72.3892	64.6334	155.281	73.4211	1.0769	7.17027e-06	7.09358e-05	Napepld	5	21867899	21906394	-	3956	protein_coding	N-acyl phosphatidylethanolamine phospholipase D [Source:MGI Symbol;Acc:MGI:2140885]	-	165	159	195	92	47	67	1.57342	1.65216	2.12314	0.954617	0.829563	0.740457
ENSMUSG00000008136	1304.74	1370.61	1148.92	613.448	574.493	620.288	1274.76	602.743	1.07855	5.86757e-23	2.24586e-21	Fhl2	1	43162234	43236144	-	1897	protein_coding	four and a half LIM domains 2 [Source:MGI Symbol;Acc:MGI:1338762]	-	1568	1515	1213	678	373	643	31.1814	32.8289	27.542	14.671	13.7293	14.8192
ENSMUSG00000028780	200.537	170.082	209.326	86.8598	95.4922	92.6091	193.315	91.6537	1.08049	2.20754e-07	2.74296e-06	Sema3c	5	17779279	17935266	+	7140	protein_coding	sema domain, immunoglobulin domain (Ig), short basic domain, secreted, (semaphorin) 3C [Source:MGI Symbol;Acc:MGI:107557]	-	241	188	221	96	62	96	1.27331	1.08236	1.3332	0.551913	0.606319	0.587834
ENSMUSG00000001986	1808.16	1792.2	2162.4	870.408	990.346	869.175	1920.92	909.976	1.08075	1.17963e-23	4.65422e-22	Gria3	X	40489731	40767478	+	9859	protein_coding	glutamate receptor, ionotropic, AMPA3 (alpha 3) [Source:MGI Symbol;Acc:MGI:95810]	-	2173	1981	2283	962	643	901	8.31464	8.25967	9.97411	4.00534	4.55392	3.99552
ENSMUSG00000032394	44.9337	54.2816	34.0983	19.0006	23.1029	21.2229	44.4379	21.1088	1.08418	0.00939105	0.0408573	Igdcc3	9	65048471	65093154	+	3604	protein_coding	immunoglobulin superfamily, DCC subclass, member 3 [Source:MGI Symbol;Acc:MGI:1202390]	-	54	60	36	21	15	22	0.56523	0.684349	0.430248	0.239184	0.290612	0.266882
ENSMUSG00000078853	84.8747	82.3271	93.7703	41.6203	38.5049	42.4458	86.9907	40.857	1.08453	0.00022845	0.00165378	Igtp	11	58090382	58098417	+	2022	protein_coding	interferon gamma induced GTPase [Source:MGI Symbol;Acc:MGI:107729]	-	102	91	99	46	25	44	1.90299	1.85	2.1089	0.933844	0.863309	0.951378
ENSMUSG00000037259	38.2768	46.1394	41.6757	17.191	15.402	26.0463	42.0306	19.5464	1.08717	0.0112789	0.0474828	Dzank1	2	144312477	144369334	-	8262	protein_coding	double zinc ribbon and ankyrin repeat domains 1 [Source:MGI Symbol;Acc:MGI:2139080]	-	46	51	44	19	10	27	0.210034	0.253744	0.229387	0.0943987	0.0845128	0.142876
ENSMUSG00000063632	300.39	257.838	298.36	114.004	161.721	131.196	285.529	135.64	1.08885	5.29683e-09	8.03208e-08	Sox11	12	27384263	27392573	-	8311	protein_coding	SRY (sex determining region Y)-box 11 [Source:MGI Symbol;Acc:MGI:98359]	HMG	361	285	315	126	105	136	1.63859	1.40962	1.63252	0.622322	0.882152	0.71543
ENSMUSG00000035873	1447.03	1405.89	1375.3	653.258	640.722	691.674	1409.41	661.885	1.08897	1.09144e-28	5.32916e-27	Pawr	10	108167982	108250101	+	1745	protein_coding	PRKC, apoptosis, WT1, regulator [Source:MGI Symbol;Acc:MGI:2149961]	-	1739	1554	1452	722	416	717	37.5942	36.6072	35.8404	16.984	16.6458	17.9641
ENSMUSG00000043631	394.418	408.017	467.904	174.624	206.386	216.088	423.446	199.033	1.09197	3.95631e-12	7.98456e-11	Ecm2	13	49658286	49686265	+	5677	protein_coding	extracellular matrix protein 2, female organ and adipocyte specific [Source:MGI Symbol;Acc:MGI:3039578]	-	474	451	494	193	134	224	3.14975	3.26564	3.74808	1.39552	1.64814	1.72509
ENSMUSG00000041220	1710.81	1644.73	2162.4	961.792	856.349	767.884	1839.31	862.008	1.09256	1.20665e-18	3.66618e-17	Elovl6	3	129326004	129432144	+	6431	protein_coding	ELOVL family member 6, elongation of long chain fatty acids (yeast) [Source:MGI Symbol;Acc:MGI:2156528]	-	2056	1818	2283	1063	556	796	12.0604	11.6205	15.2907	6.78504	6.03676	5.41148
ENSMUSG00000001020	482.621	478.583	412.968	270.532	101.653	269.145	458.057	213.777	1.09414	0.0100894	0.0432182	S100a4	3	90511078	90513352	+	584	protein_coding	S100 calcium binding protein A4 [Source:MGI Symbol;Acc:MGI:1330282]	-	580	529	436	299	66	279	37.4655	37.2352	32.157	21.0163	7.89112	20.8868
ENSMUSG00000031659	339.499	310.31	335.3	164.672	147.859	147.596	328.369	153.375	1.09491	2.48141e-11	4.71099e-10	Adcy7	8	88999031	89056590	+	6733	protein_coding	adenylate cyclase 7 [Source:MGI Symbol;Acc:MGI:102891]	-	408	343	354	182	96	153	2.28596	2.0941	2.26462	1.10958	0.995566	0.993492
ENSMUSG00000035385	65.7363	96.8022	80.5098	43.4299	24.6431	43.4105	81.0161	37.1612	1.09615	0.000970737	0.0059422	Ccl2	11	81926397	81928279	+	1138	protein_coding	chemokine (C-C motif) ligand 2 [Source:MGI Symbol;Acc:MGI:98259]	-	79	107	85	48	16	45	2.61879	3.86503	3.2172	1.7314	0.981715	1.72883
ENSMUSG00000041540	168.085	147.465	186.593	81.4311	64.6882	85.8564	167.381	77.3252	1.10051	1.45901e-06	1.61842e-05	Sox5	6	143774151	144727703	-	14376	protein_coding	SRY (sex determining region Y)-box 5 [Source:MGI Symbol;Acc:MGI:98367]	HMG	202	163	197	90	42	89	0.530066	0.46608	0.590241	0.256982	0.203995	0.270666
ENSMUSG00000009394	64.0721	63.3286	72.9324	22.6197	23.1029	46.3045	66.7777	30.6757	1.10559	0.0027594	0.0146225	Syn2	6	115111863	115258967	+	7031	protein_coding	synapsin II [Source:MGI Symbol;Acc:MGI:103020]	-	77	70	77	25	15	48	0.413133	0.409253	0.47171	0.145956	0.148964	0.298473
ENSMUSG00000049758	38.2768	42.5206	47.3587	21.715	16.9422	20.2582	42.7187	19.6385	1.10652	0.00807559	0.036121	Olfr1318	2	111984543	111989502	+	4520	protein_coding	olfactory receptor 1318 [Source:MGI Symbol;Acc:MGI:3031152]	-	46	47	50	24	11	21	0.383916	0.427436	0.476467	0.217957	0.169927	0.203124
ENSMUSG00000045903	50.7584	45.2347	41.6757	18.0958	27.7235	19.2936	45.8896	21.7043	1.10773	0.00659717	0.0305884	Npas4	19	5034383	5040344	-	4136	protein_coding	neuronal PAS domain protein 4 [Source:MGI Symbol;Acc:MGI:2664186]	bHLH	61	50	44	20	18	20	0.556373	0.496936	0.458219	0.198494	0.303878	0.211413
ENSMUSG00000047414	1308.07	1509.03	1665.13	767.262	706.95	602.924	1494.08	692.379	1.10949	1.54736e-19	4.94501e-18	Flrt2	12	95659000	95751989	+	7721	protein_coding	fibronectin leucine rich transmembrane protein 2 [Source:MGI Symbol;Acc:MGI:3603594]	-	1572	1668	1758	848	459	625	7.68061	8.88043	9.80723	4.50837	4.15094	3.53906
ENSMUSG00000023913	61.5757	64.2333	56.8305	17.191	24.6431	42.4458	60.8798	28.0933	1.11045	0.00433369	0.0213985	Pla2g7	17	43878989	43923092	+	2905	protein_coding	phospholipase A2, group VII (platelet-activating factor acetylhydrolase, plasma) [Source:MGI Symbol;Acc:MGI:1351327]	-	74	71	60	19	16	44	0.960953	1.00467	0.889624	0.268476	0.384575	0.662198
ENSMUSG00000024130	417.717	379.971	376.975	167.386	178.663	197.759	391.554	181.269	1.11123	9.96437e-13	2.10809e-11	Abca3	17	24570924	24629175	+	9374	protein_coding	ATP-binding cassette, sub-family A (ABC1), member 3 [Source:MGI Symbol;Acc:MGI:1351617]	-	502	420	398	185	116	205	2.0202	1.84177	1.82877	0.810111	0.864053	0.956115
ENSMUSG00000070576	1565.19	1541.6	1274.9	574.542	793.201	663.699	1460.56	677.147	1.11535	3.77803e-18	1.12129e-16	Mn1	5	111565228	111604899	+	6940	protein_coding	meningioma 1 [Source:MGI Symbol;Acc:MGI:1261813]	-	1881	1704	1346	635	515	688	10.2246	10.093	8.35385	3.75588	5.1815	4.33421
ENSMUSG00000071203	72.3931	71.4708	79.5627	28.0485	32.3441	42.4458	74.4755	34.2795	1.11612	0.000641172	0.00413619	Naip5	13	100348247	100382831	-	5204	protein_coding	NLR family, apoptosis inhibitory protein 5 [Source:MGI Symbol;Acc:MGI:1298220]	-	87	79	84	31	21	44	0.630665	0.624024	0.695254	0.244524	0.281767	0.369655
ENSMUSG00000031880	76.5536	92.2788	47.3587	21.715	38.5049	40.5165	72.0637	33.5788	1.11647	0.00283605	0.0149384	Rrad	8	105354702	105357959	-	1577	protein_coding	Ras-related associated with diabetes [Source:MGI Symbol;Acc:MGI:1930943]	-	92	102	50	24	25	42	2.20076	2.65876	1.36565	0.624708	1.10692	1.16439
ENSMUSG00000036995	528.386	443.3	471.693	223.483	223.328	218.982	481.126	221.931	1.11728	1.07807e-14	2.6052e-13	Asap3	4	135933676	135972527	+	4225	protein_coding	ArfGAP with SH3 domain, ankyrin repeat and PH domain 3 [Source:MGI Symbol;Acc:MGI:2684986]	-	635	490	498	247	145	227	5.66974	4.76739	5.07696	2.39976	2.39634	2.34899
ENSMUSG00000040812	31.62	43.4253	51.1474	15.3814	23.1029	20.2582	42.0642	19.5809	1.11822	0.0103085	0.0440051	Agbl2	2	90613071	90664781	+	6650	protein_coding	ATP/GTP binding protein-like 2 [Source:MGI Symbol;Acc:MGI:2443254]	-	38	48	54	17	15	21	0.215565	0.296709	0.349763	0.104936	0.157499	0.138064
ENSMUSG00000045954	57.4152	38.9018	61.5663	24.4293	13.8618	32.7991	52.6278	23.6967	1.11927	0.00686658	0.031565	Cavin2	1	51328285	51342119	+	3055	protein_coding	caveolae associated 2 [Source:MGI Symbol;Acc:MGI:99513]	-	69	43	65	27	9	34	0.852029	0.578587	0.916439	0.362786	0.205702	0.486574
ENSMUSG00000036006	971.066	1043.11	1089.25	457.824	514.426	460.151	1034.48	477.467	1.11969	1.89607e-23	7.42812e-22	Ripor2	13	24685508	24917799	+	11825	protein_coding	RHO family interacting cell polarization regulator 2 [Source:MGI Symbol;Acc:MGI:2444879]	-	1167	1153	1150	506	334	477	3.72294	4.00811	4.18888	1.7565	1.97221	1.76359
ENSMUSG00000025355	277.923	274.122	268.05	106.765	138.618	134.09	273.365	126.491	1.12082	7.65866e-10	1.2663e-08	Mmp19	10	128626779	128636693	+	3533	protein_coding	matrix metallopeptidase 19 [Source:MGI Symbol;Acc:MGI:1927899]	-	334	303	283	118	90	139	3.56631	3.52542	3.4502	1.371	1.77872	1.7201
ENSMUSG00000025271	54.0868	47.9488	35.9926	19.9054	21.5627	22.1876	46.0094	21.2186	1.1209	0.00622907	0.0291168	Pfkfb1	X	149371225	149426874	+	4017	protein_coding	6-phosphofructo-2-kinase/fructose-2,6-biphosphatase 1 [Source:MGI Symbol;Acc:MGI:107816]	-	65	53	38	22	14	23	0.610419	0.542357	0.407458	0.224811	0.243351	0.250327
ENSMUSG00000113626	59.9115	66.9473	87.1401	30.7629	43.1255	26.0463	71.333	33.3116	1.12137	0.00119505	0.00713945	Gm7240	13	61952067	62009489	+	4431	transcribed_processed_pseudogene	predicted gene 7240 [Source:MGI Symbol;Acc:MGI:3643235]	-	72	74	92	34	28	27	0.612981	0.686501	0.894308	0.314974	0.441229	0.266406
ENSMUSG00000021728	54.0868	56.091	50.2002	21.715	21.5627	29.905	53.4594	24.3942	1.1233	0.00297795	0.0155579	Emb	13	117345072	117410951	+	6906	protein_coding	embigin [Source:MGI Symbol;Acc:MGI:95321]	-	65	62	53	24	14	31	0.355061	0.369043	0.33056	0.142653	0.14155	0.196253
ENSMUSG00000030551	702.296	686.663	734.06	315.772	352.705	307.732	707.673	325.403	1.1265	9.08567e-20	2.9374e-18	Nr2f2	7	70001692	70016483	-	8625	protein_coding	nuclear receptor subfamily 2, group F, member 2 [Source:MGI Symbol;Acc:MGI:1352452]	RXR-like	844	759	775	349	229	319	3.69147	3.61738	3.87029	1.66098	1.85389	1.61701
ENSMUSG00000006205	5975.34	5849.75	5465.2	2665.51	2445.83	2792.74	5763.43	2634.7	1.12792	1.48294e-41	1.17146e-39	Htra1	7	130537841	130587390	+	2879	protein_coding	HtrA serine peptidase 1 [Source:MGI Symbol;Acc:MGI:1929076]	-	7181	6466	5770	2946	1588	2895	94.0935	92.322	86.3248	42.0038	38.5138	43.9631
ENSMUSG00000116718	101.517	57.9004	80.5098	46.1443	35.4245	27.9757	79.9757	36.5148	1.12799	0.00105564	0.00640413	Gm49668	17	15642064	15655227	-	3427	lncRNA	predicted gene, 49668 [Source:MGI Symbol;Acc:MGI:6215110]	-	122	64	85	51	23	29	1.34296	0.767675	1.06833	0.610877	0.468621	0.369969
ENSMUSG00000027204	4055.68	4044.89	4178.93	1619.57	2108.53	1894.63	4093.17	1874.24	1.1297	2.35719e-30	1.22647e-28	Fbn1	2	125142514	125349913	-	12128	protein_coding	fibrillin 1 [Source:MGI Symbol;Acc:MGI:95489]	-	4874	4471	4412	1790	1369	1964	15.1605	15.154	15.6692	6.05845	7.88174	7.08001
ENSMUSG00000026768	1553.54	1417.66	1541.05	621.591	777.799	666.593	1504.08	688.661	1.13306	3.79474e-25	1.62423e-23	Itga8	2	12111443	12306733	-	7368	protein_coding	integrin alpha 8 [Source:MGI Symbol;Acc:MGI:109442]	-	1867	1567	1627	687	505	691	9.55897	8.7424	9.51128	3.82741	4.78574	4.10025
ENSMUSG00000075012	136.465	177.32	121.238	74.1928	61.6078	61.7394	145.008	65.8467	1.13307	6.91012e-06	6.86887e-05	Fjx1	2	102279711	102282844	-	3134	protein_coding	four jointed box 1 [Source:MGI Symbol;Acc:MGI:1341907]	-	164	196	128	82	40	64	1.97406	2.5708	1.75919	1.07402	0.891186	0.892817
ENSMUSG00000028464	1847.27	1905.29	1553.37	692.164	936.439	798.753	1768.64	809.119	1.13359	2.34178e-20	7.73624e-19	Tpm2	4	43514711	43523765	-	2909	protein_coding	tropomyosin 2, beta [Source:MGI Symbol;Acc:MGI:98810]	-	2220	2106	1640	765	608	828	28.7889	29.7595	24.2829	10.7948	14.5938	12.4442
ENSMUSG00000027996	3409.96	3456.83	2601.89	1389.76	1404.66	1511.65	3156.23	1435.36	1.13666	2.13866e-24	8.7276e-23	Sfrp2	3	83673628	83681623	+	2153	protein_coding	secreted frizzled-related protein 2 [Source:MGI Symbol;Acc:MGI:108078]	-	4098	3821	2747	1536	912	1567	71.8033	72.9532	54.9561	29.285	29.5773	31.8205
ENSMUSG00000048706	58.2473	66.9473	73.8796	33.4772	26.1833	29.905	66.3581	29.8552	1.13883	0.000881961	0.00546101	Lurap1l	4	80828883	80873865	+	3066	protein_coding	leucine rich adaptor protein 1-like [Source:MGI Symbol;Acc:MGI:106510]	-	70	74	78	37	17	31	0.861276	0.992135	1.09578	0.495367	0.387155	0.44205
ENSMUSG00000038332	4337.76	4091.03	4414.78	1967.92	1798.95	2039.33	4281.19	1935.4	1.14348	9.18145e-42	7.42093e-40	Sesn1	10	41685931	41784420	+	3982	protein_coding	sestrin 1 [Source:MGI Symbol;Acc:MGI:2155278]	-	5213	4522	4661	2175	1168	2114	49.3859	46.681	50.4172	22.421	20.4809	23.2105
ENSMUSG00000093661	790.499	770.799	752.057	359.202	309.579	372.366	771.118	347.049	1.14495	1.05273e-20	3.51967e-19	Eif4e3	6	99602096	99643732	-	2515	protein_coding	eukaryotic translation initiation factor 4E member 3 [Source:MGI Symbol;Acc:MGI:1914142]	-	950	852	794	397	201	386	14.2496	13.9256	13.5983	6.47963	5.5804	6.71013
ENSMUSG00000117106	89.0352	69.6614	79.5627	35.2868	32.3441	39.5518	79.4198	35.7276	1.14525	0.00027745	0.00196995	Gm49872	17	44677455	44678790	-	718	lncRNA	predicted gene, 49872 [Source:MGI Symbol;Acc:MGI:6270549]	-	107	77	84	39	21	41	5.62181	4.40837	5.03914	2.22966	2.04222	2.49655
ENSMUSG00000086370	228.829	191.795	283.205	116.718	86.251	111.903	234.61	104.957	1.14696	9.53545e-08	1.24914e-06	Ftx	X	102604513	102667396	-	12258	lncRNA	Ftx transcript, Xist regulator (non-protein coding) [Source:MGI Symbol;Acc:MGI:1926128]	-	275	212	299	129	56	116	0.84631	0.710931	1.05064	0.431984	0.318989	0.413733
ENSMUSG00000086451	39.941	45.2347	80.5098	26.2389	18.4824	28.9403	55.2285	24.5539	1.14717	0.00552107	0.0264151	4933431K23Rik	8	78337489	78496311	+	5641	lncRNA	RIKEN cDNA 4933431K23 gene [Source:MGI Symbol;Acc:MGI:1921725]	-	48	50	85	29	12	30	0.320997	0.364355	0.649029	0.211028	0.148536	0.232513
ENSMUSG00000105368	30.7879	40.7112	48.3059	24.4293	15.402	13.5055	39.935	17.7789	1.1501	0.011877	0.0496115	Gm43759	5	112515078	112516338	+	1261	TEC	predicted gene 43759 [Source:MGI Symbol;Acc:MGI:5663896]	-	37	45	51	27	10	14	1.10689	1.46693	1.74203	0.878914	0.553723	0.485394
ENSMUSG00000048078	9956.13	9848.5	10488.1	4357.47	5279.79	4015.95	10097.6	4551.07	1.15113	7.1904e-32	4.01745e-30	Tenm4	7	95820453	96560300	+	21021	protein_coding	teneurin transmembrane protein 4 [Source:MGI Symbol;Acc:MGI:2447063]	-	11965	10886	11073	4816	3428	4163	21.4722	21.2876	22.6889	9.40439	11.3866	8.65834
ENSMUSG00000097324	54.9189	65.138	61.5663	22.6197	40.0451	21.2229	60.5411	27.9626	1.15194	0.002027	0.0112162	Carmn	18	61782696	61798608	-	4999	lncRNA	cardiac mesoderm enhancer-associated non-coding RNA [Source:MGI Symbol;Acc:MGI:4439832]	-	66	72	65	25	26	22	0.498055	0.592053	0.560056	0.205284	0.36316	0.192407
ENSMUSG00000103928	94.8599	72.3755	90.9287	38.0012	33.8843	43.4105	86.0547	38.432	1.1535	0.000171945	0.0012781	Gm37893	1	151321056	151323492	+	2437	TEC	predicted gene, 37893 [Source:MGI Symbol;Acc:MGI:5611121]	-	114	80	96	42	22	45	1.76468	1.34942	1.69675	0.707443	0.63034	0.807306
ENSMUSG00000049097	49.9263	61.5192	40.7285	17.191	29.2637	23.1523	50.7247	23.2023	1.15406	0.00421476	0.0209293	Ankrd34a	3	96503952	96507091	+	2583	protein_coding	ankyrin repeat domain 34A [Source:MGI Symbol;Acc:MGI:3617846]	-	60	68	43	19	19	24	0.876281	1.08217	0.717043	0.301944	0.513614	0.406226
ENSMUSG00000030246	163.925	129.371	121.238	62.4305	50.8265	71.3862	138.178	61.5477	1.15466	6.44398e-06	6.44786e-05	Ldhb	6	142435975	142453683	-	1570	protein_coding	lactate dehydrogenase B [Source:MGI Symbol;Acc:MGI:96763]	-	197	143	128	69	33	74	4.73351	3.7441	3.51165	1.80404	1.46765	2.06069
ENSMUSG00000031748	5533.5	5200.18	5231.24	2451.08	2459.69	2250.59	5321.64	2387.12	1.15733	1.4181e-47	1.26943e-45	Gnao1	8	94536594	94696016	+	11053	protein_coding	guanine nucleotide binding protein, alpha O [Source:MGI Symbol;Acc:MGI:95775]	-	6650	5748	5523	2709	1597	2333	22.6964	21.3771	21.5227	10.0607	10.0886	9.22818
ENSMUSG00000106019	138.961	155.607	97.559	56.097	52.3667	66.5628	130.709	58.3421	1.15768	1.87504e-05	0.000172198	Gm43672	3	22128574	22130306	-	1733	lncRNA	predicted gene 43672 [Source:MGI Symbol;Acc:MGI:5663809]	-	167	172	103	62	34	69	3.63525	4.07982	2.56	1.46856	1.3699	1.74073
ENSMUSG00000030020	579.977	560.91	659.233	255.151	329.602	228.629	600.04	271.127	1.15784	3.16463e-14	7.42128e-13	Prickle2	6	92347889	92683136	-	8631	protein_coding	prickle planar cell polarity protein 2 [Source:MGI Symbol;Acc:MGI:1925144]	-	697	620	696	282	214	237	3.04641	2.95285	3.47336	1.34118	1.73125	1.20052
ENSMUSG00000098098	175.574	128.467	149.654	61.5257	63.148	78.1389	151.231	67.6042	1.15833	2.15878e-06	2.32344e-05	Bvht	18	61747529	61780560	+	3219	lncRNA	braveheart long non-coding RNA [Source:MGI Symbol;Acc:MGI:5434104]	-	211	142	158	68	41	81	2.47274	1.81334	2.11416	0.867133	0.889345	1.10013
ENSMUSG00000057098	971.066	986.116	1069.36	446.061	509.805	404.2	1008.85	453.356	1.16042	2.35968e-22	8.69219e-21	Ebf1	11	44508144	44898918	+	9756	protein_coding	early B cell factor 1 [Source:MGI Symbol;Acc:MGI:95275]	COE	1167	1090	1129	493	331	419	4.51248	4.59268	4.98452	2.07431	2.36899	1.87769
ENSMUSG00000026207	1903.02	1898.05	1572.31	853.217	745.455	799.718	1791.13	799.463	1.16129	1.37925e-26	6.25735e-25	Speg	1	75351941	75408964	+	12741	protein_coding	SPEG complex locus [Source:MGI Symbol;Acc:MGI:109282]	-	2287	2098	1660	943	484	829	6.77141	6.76882	5.61185	3.03813	2.65246	2.84467
ENSMUSG00000067818	4936.88	4745.12	3639.99	1911.82	1842.07	2194.64	4440.66	1982.85	1.16243	5.60264e-24	2.23167e-22	Myl9	2	156617340	156623578	+	1162	protein_coding	myosin, light polypeptide 9, regulatory [Source:MGI Symbol;Acc:MGI:2138915]	-	5933	5245	3843	2113	1196	2275	192.613	185.546	142.451	74.6433	71.8675	85.5966
ENSMUSG00000087231	60.7436	53.3769	53.0418	28.0485	23.1029	23.1523	55.7208	24.7679	1.16305	0.00166524	0.0094532	E230016M11Rik	6	67013583	67057638	+	4370	lncRNA	RIKEN cDNA E230016M11 gene [Source:MGI Symbol;Acc:MGI:2443524]	-	73	59	56	31	15	24	0.63017	0.554986	0.55196	0.291191	0.239672	0.240111
ENSMUSG00000046818	236.318	313.929	241.529	128.48	110.894	112.867	263.925	117.414	1.16342	2.69359e-09	4.19928e-08	Ddit4l	3	137327373	137334094	+	2916	protein_coding	DNA-damage-inducible transcript 4-like [Source:MGI Symbol;Acc:MGI:1920534]	-	284	347	255	142	72	117	3.67407	4.89163	3.76664	1.99893	1.72406	1.7542
ENSMUSG00000090386	193.048	116.705	238.688	101.336	67.7686	73.3155	182.814	80.8069	1.16684	2.06526e-05	0.000187598	Mir99ahg	16	77033184	77570315	+	22436	lncRNA	Mir99a and Mirlet7c-1 host gene (non-protein coding) [Source:MGI Symbol;Acc:MGI:1919929]	-	232	129	252	112	44	76	0.390085	0.23635	0.483789	0.204913	0.136935	0.148098
ENSMUSG00000028073	168.085	137.513	124.08	64.2401	61.6078	64.6334	143.226	63.4938	1.17268	1.76685e-06	1.93032e-05	Pear1	3	87655197	87731613	-	6781	protein_coding	platelet endothelial aggregation receptor 1 [Source:MGI Symbol;Acc:MGI:1920432]	-	202	152	131	71	40	67	1.12376	0.921427	0.832106	0.429796	0.411883	0.431979
ENSMUSG00000043943	208.858	196.319	239.635	91.3838	107.814	88.7504	214.937	95.9826	1.17282	8.89469e-09	1.32466e-07	Naalad2	9	18233247	18314291	-	4749	protein_coding	N-acetylated alpha-linked acidic dipeptidase 2 [Source:MGI Symbol;Acc:MGI:1919810]	-	251	217	253	101	70	92	1.99383	1.87832	2.29467	0.873005	1.02921	0.846968
ENSMUSG00000031626	9531.76	9525.52	10587.5	4506.76	4546.66	4096.02	9881.6	4383.15	1.17316	9.5025e-47	8.37125e-45	Sorbs2	8	45960825	46280943	+	28634	protein_coding	sorbin and SH3 domain containing 2 [Source:MGI Symbol;Acc:MGI:1924574]	-	11455	10529	11178	4981	2952	4246	15.0914	15.1153	16.8145	7.14056	7.1985	6.48305
ENSMUSG00000026726	142.29	133.895	171.439	76.9071	70.849	51.1279	149.208	66.2947	1.17331	2.78487e-06	2.944e-05	Cubn	2	13281149	13496624	-	14935	protein_coding	cubilin (intrinsic factor-cobalamin receptor) [Source:MGI Symbol;Acc:MGI:1931256]	-	171	148	181	85	46	53	0.431924	0.40735	0.522005	0.233621	0.21506	0.15515
ENSMUSG00000034771	4568.25	4434.81	3513.07	2087.35	1649.55	1794.3	4172.04	1843.73	1.17646	1.0124e-24	4.22469e-23	Tle2	10	81410395	81426679	+	6221	protein_coding	transducin-like enhancer of split 2 [Source:MGI Symbol;Acc:MGI:104635]	-	5490	4902	3709	2307	1071	1860	33.2911	32.391	25.6802	15.2225	12.0209	13.0718
ENSMUSG00000027210	2099.4	2083.51	2181.34	976.268	876.372	956.961	2121.42	936.534	1.17649	4.90747e-38	3.44766e-36	Meis2	2	115693545	115896320	-	12043	protein_coding	Meis homeobox 2 [Source:MGI Symbol;Acc:MGI:108564]	Homeobox	2523	2303	2303	1079	569	992	7.90313	7.86087	8.23684	3.67777	3.29902	3.60129
ENSMUSG00000040035	94.0278	61.5192	46.4115	22.6197	33.8843	33.7637	67.3195	30.0893	1.17673	0.0019744	0.0109689	Disp2	2	118610200	118641774	+	9555	protein_coding	dispatched RND tramsporter family member 2 [Source:MGI Symbol;Acc:MGI:2388733]	-	113	68	49	25	22	35	0.446133	0.292543	0.220885	0.107401	0.160768	0.160147
ENSMUSG00000027460	150.611	127.562	155.337	66.9545	52.3667	70.4215	144.503	63.2475	1.17734	1.44242e-06	1.60322e-05	Angpt4	2	151753130	151787257	+	2335	protein_coding	angiopoietin 4 [Source:MGI Symbol;Acc:MGI:1336887]	-	181	141	164	74	34	73	2.92421	2.48224	3.02523	1.3009	1.01672	1.36684
ENSMUSG00000026896	49.9263	64.2333	105.136	38.0012	29.2637	28.9403	73.0986	32.0684	1.17755	0.00147615	0.00853698	Ifih1	2	62426142	62476599	-	8165	protein_coding	interferon induced with helicase C domain 1 [Source:MGI Symbol;Acc:MGI:1918836]	-	60	71	111	42	19	30	0.277212	0.357448	0.585555	0.21115	0.162482	0.160637
ENSMUSG00000045441	1045.96	1016.88	1345.93	602.59	455.898	442.787	1136.26	500.425	1.17888	3.85667e-16	1.03905e-14	Gprin3	6	59324211	59403279	-	8339	protein_coding	GPRIN family member 3 [Source:MGI Symbol;Acc:MGI:1924785]	-	1257	1124	1421	666	296	459	5.6864	5.54069	7.33975	3.27837	2.47848	2.40647
ENSMUSG00000035109	109.006	85.9459	102.295	48.8587	40.0451	41.4812	99.0822	43.4616	1.18134	3.86972e-05	0.000333227	Shc4	2	125469367	125566068	-	8263	protein_coding	SHC (Src homology 2 domain containing) family, member 4 [Source:MGI Symbol;Acc:MGI:2655364]	-	131	95	108	54	26	43	0.598067	0.472604	0.562973	0.268259	0.219707	0.227516
ENSMUSG00000019970	943.607	863.078	950.016	413.489	398.911	400.341	918.9	404.247	1.18369	1.61231e-25	6.99086e-24	Sgk1	10	21758083	21875802	+	4903	protein_coding	serum/glucocorticoid regulated kinase 1 [Source:MGI Symbol;Acc:MGI:1340062]	-	1134	954	1003	457	259	415	8.72504	7.9983	8.81131	3.82606	3.68846	3.70056
ENSMUSG00000041797	2337.38	2185.74	2710.81	1068.56	1125.88	986.866	2411.31	1060.44	1.18684	9.98369e-30	5.08344e-28	Abca9	11	109991575	110059022	-	8048	protein_coding	ATP-binding cassette, sub-family A (ABC1), member 9 [Source:MGI Symbol;Acc:MGI:2386796]	-	2809	2416	2862	1181	731	1023	13.1668	12.3401	15.3173	6.02365	6.34216	5.55737
ENSMUSG00000033355	39.941	49.7582	36.9398	18.0958	21.5627	16.3995	42.213	18.686	1.19019	0.00544075	0.0261137	Rtp4	16	23339041	23432972	+	2131	protein_coding	receptor transporter protein 4 [Source:MGI Symbol;Acc:MGI:1915025]	-	48	55	39	20	14	17	0.849717	1.06094	0.788283	0.385251	0.458725	0.348776
ENSMUSG00000033576	1694.17	1559.69	1356.35	702.117	662.284	655.016	1536.74	673.139	1.19047	4.09963e-27	1.88561e-25	Apol6	15	76928929	76941306	+	4498	protein_coding	apolipoprotein L 6 [Source:MGI Symbol;Acc:MGI:1919189]	-	2036	1724	1432	776	430	679	17.0756	15.7554	13.7128	7.08174	6.67508	6.59981
ENSMUSG00000001665	208.858	227.078	199.854	101.336	81.6304	93.5738	211.93	92.1802	1.19078	4.21517e-09	6.43287e-08	Gstt3	10	75609949	75617248	-	3842	protein_coding	glutathione S-transferase, theta 3 [Source:MGI Symbol;Acc:MGI:2143526]	-	251	251	211	112	53	97	2.46452	2.68552	2.36552	1.19663	0.963221	1.10381
ENSMUSG00000070031	120.655	97.7069	109.872	41.6203	32.3441	67.5275	109.411	47.164	1.19279	8.13074e-05	0.000651164	Sp140	1	85528099	85572758	+	3328	protein_coding	Sp140 nuclear body protein [Source:MGI Symbol;Acc:MGI:3702467]	SAND	145	108	116	46	21	70	1.64362	1.33399	1.50133	0.567378	0.440599	0.919594
ENSMUSG00000079669	74.0573	64.2333	66.3022	20.8102	29.2637	39.5518	68.1976	29.8752	1.19294	0.00079041	0.00495308	Gm17396	9	117081590	117083771	+	2182	lncRNA	predicted gene, 17396 [Source:MGI Symbol;Acc:MGI:4937030]	-	89	71	70	23	19	41	1.53869	1.33757	1.3818	0.432684	0.608004	0.821506
ENSMUSG00000018740	158.1	140.228	105.136	53.3826	72.3892	53.0573	134.488	59.6097	1.193	7.73614e-06	7.60819e-05	Slc25a35	11	68858957	68865191	+	3677	protein_coding	solute carrier family 25, member 35 [Source:MGI Symbol;Acc:MGI:1919248]	-	190	155	111	59	47	55	1.94929	1.7328	1.30026	0.658652	0.892507	0.653959
ENSMUSG00000032577	697.304	705.661	557.886	252.436	283.396	322.202	653.617	286.012	1.1932	5.32407e-16	1.42289e-14	Mapkapk3	9	107132126	107167076	-	5542	protein_coding	mitogen-activated protein kinase-activated protein kinase 3 [Source:MGI Symbol;Acc:MGI:2143163]	-	838	780	589	279	184	334	5.70419	5.78548	4.57773	2.0665	2.31824	2.63488
ENSMUSG00000031778	1909.68	1951.42	1693.55	781.739	805.523	839.27	1851.55	808.844	1.19502	1.52093e-33	9.01192e-32	Cx3cl1	8	95498637	95509055	+	3930	protein_coding	chemokine (C-X3-C motif) ligand 1 [Source:MGI Symbol;Acc:MGI:1097153]	-	2295	2157	1788	864	523	870	22.0296	22.5615	19.5964	9.02441	9.29216	9.6785
ENSMUSG00000056758	275.427	310.31	295.518	127.575	113.975	140.843	293.752	127.464	1.1958	1.46813e-11	2.84236e-10	Hmga2	10	120197180	120312374	-	6772	protein_coding	high mobility group AT-hook 2 [Source:MGI Symbol;Acc:MGI:101761]	HMGA	331	343	312	141	74	146	1.84386	2.08204	1.98444	0.854673	0.762996	0.942578
ENSMUSG00000087220	36.6126	49.7582	36.9398	16.2862	12.3216	24.117	41.1035	17.5749	1.20078	0.00758051	0.0342698	Gm11377	13	31748732	31757545	+	670	lncRNA	predicted gene 11377 [Source:MGI Symbol;Acc:MGI:3650186]	-	44	55	39	18	8	25	2.47739	3.37442	2.50721	1.1028	0.833725	1.63135
ENSMUSG00000022887	3868.45	4122.69	3870.15	1606	1754.28	1801.05	3953.77	1720.45	1.20122	1.01603e-45	8.76522e-44	Masp1	16	23268167	23339565	-	9833	protein_coding	mannan-binding lectin serine peptidase 1 [Source:MGI Symbol;Acc:MGI:88492]	-	4649	4557	4086	1775	1139	1867	17.8357	19.0504	17.8984	7.40986	8.08808	8.30118
ENSMUSG00000021696	69.0647	65.138	71.9853	35.2868	27.7235	26.0463	68.7293	29.6855	1.20294	0.00038687	0.00263883	Elovl7	13	108350938	108422217	+	4013	protein_coding	ELOVL family member 7, elongation of long chain fatty acids (yeast) [Source:MGI Symbol;Acc:MGI:1921809]	-	83	72	76	39	18	27	0.780235	0.737521	0.815729	0.398927	0.313192	0.294155
ENSMUSG00000026748	733.916	776.227	705.645	295.866	329.602	338.602	738.596	321.357	1.20303	4.52998e-22	1.63966e-20	Plxdc2	2	16361115	16760650	+	6947	protein_coding	plexin domain containing 2 [Source:MGI Symbol;Acc:MGI:1914698]	-	882	858	745	327	214	351	4.78947	5.07693	4.61913	1.93218	2.15092	2.20898
ENSMUSG00000031925	892.848	909.217	994.533	404.441	394.29	413.847	932.2	404.193	1.20369	3.79711e-26	1.69495e-24	Maml2	9	13298306	13620684	+	6598	protein_coding	mastermind like transcriptional coactivator 2 [Source:MGI Symbol;Acc:MGI:2389460]	-	1073	1005	1050	447	256	429	6.13485	6.26131	6.85454	2.78095	2.70916	2.84267
ENSMUSG00000031698	134.801	115.801	80.5098	27.1437	50.8265	66.5628	110.371	48.1777	1.20425	0.000308761	0.00216732	Mylk3	8	86050932	86112974	-	4283	protein_coding	myosin light chain kinase 3 [Source:MGI Symbol;Acc:MGI:2443063]	-	162	128	85	30	33	69	1.42687	1.22849	0.854815	0.287522	0.537989	0.70434
ENSMUSG00000095651	34.1163	36.1878	77.6683	21.715	27.7235	15.4348	49.3241	21.6244	1.20676	0.00811392	0.0362578	Gm21817	8	93063296	93065878	-	2583	lncRNA	predicted gene, 21817 [Source:MGI Symbol;Acc:MGI:5433981]	-	41	40	82	24	18	16	0.598792	0.636571	1.36738	0.381403	0.486582	0.270818
ENSMUSG00000042249	2131.02	1996.66	2159.56	954.553	896.394	870.14	2095.75	907.029	1.20745	6.52563e-39	4.68327e-37	Grk3	5	113058348	113163657	-	8693	protein_coding	G protein-coupled receptor kinase 3 [Source:MGI Symbol;Acc:MGI:87941]	-	2561	2207	2280	1055	582	902	11.1136	10.4362	11.2971	4.98173	4.67478	4.53647
ENSMUSG00000039910	2303.27	2287.07	2101.78	944.601	1044.25	914.515	2230.7	967.79	1.20819	4.37442e-37	3.02216e-35	Cited2	10	17598966	17601422	+	2457	protein_coding	Cbp/p300-interacting transactivator, with Glu/Asp-rich carboxy-terminal domain, 2 [Source:MGI Symbol;Acc:MGI:1306784]	-	2768	2528	2219	1044	678	948	42.4989	42.2944	38.9003	17.4419	19.2678	16.8688
ENSMUSG00000028370	36.6126	62.4239	61.5663	13.5718	43.1255	15.4348	53.5343	24.0441	1.2104	0.00860261	0.0380434	Pappa	4	65042411	65275746	+	11027	protein_coding	pregnancy-associated plasma protein A [Source:MGI Symbol;Acc:MGI:97479]	-	44	69	65	15	28	16	0.150526	0.257219	0.253897	0.0558382	0.1773	0.0634372
ENSMUSG00000033987	67.4005	39.8065	57.7776	27.1437	26.1833	18.3289	54.9949	23.8853	1.21103	0.00228882	0.0124254	Dnah17	11	117912549	118021460	-	16126	protein_coding	dynein, axonemal, heavy chain 17 [Source:MGI Symbol;Acc:MGI:1917176]	-	81	44	61	30	17	19	0.189485	0.11216	0.162931	0.0763646	0.0736088	0.051512
ENSMUSG00000044433	316.2	331.118	304.043	138.433	129.376	141.808	317.12	136.539	1.21144	4.87945e-13	1.0551e-11	Camsap3	8	3637293	3659075	+	6119	protein_coding	calmodulin regulated spectrin-associated protein family, member 3 [Source:MGI Symbol;Acc:MGI:1916947]	-	380	366	321	153	84	147	2.34272	2.45874	2.25957	1.02638	0.958532	1.05031
ENSMUSG00000028600	1353.83	1314.52	1140.4	501.254	602.217	546.972	1269.58	550.148	1.21178	1.1483e-25	5.04465e-24	Podn	4	107871988	107953642	-	4270	protein_coding	podocan [Source:MGI Symbol;Acc:MGI:2674939]	-	1627	1453	1204	554	391	567	14.3739	13.9878	12.1451	5.32573	6.39376	5.80546
ENSMUSG00000116895	88.2031	50.6629	77.6683	42.5251	24.6431	25.0816	72.1781	30.75	1.21358	0.00101211	0.00616823	Gm3435	17	15230438	15242711	+	1716	protein_coding	predicted gene 3435 [Source:MGI Symbol;Acc:MGI:3810125]	-	106	56	82	47	16	26	2.33026	1.34147	2.05825	1.12429	0.651044	0.662426
ENSMUSG00000005917	143.122	163.75	155.337	68.764	72.3892	58.8454	154.069	66.6662	1.21508	1.86806e-07	2.34918e-06	Otx1	11	21944764	21952897	-	5422	protein_coding	orthodenticle homeobox 1 [Source:MGI Symbol;Acc:MGI:97450]	TF_Otx	172	181	164	76	47	61	1.1967	1.37224	1.30282	0.575376	0.605266	0.491872
ENSMUSG00000048096	592.459	577.195	449.908	215.34	252.592	232.487	539.854	233.473	1.21564	2.77019e-15	6.99905e-14	Lmod1	1	135252545	135295803	+	3948	protein_coding	leiomodin 1 (smooth muscle) [Source:MGI Symbol;Acc:MGI:2135671]	-	712	638	475	238	164	241	6.80329	6.64286	5.18224	2.47456	2.90051	2.66883
ENSMUSG00000055866	310.375	271.408	278.469	121.242	98.5726	146.631	286.751	122.148	1.21788	1.47369e-10	2.60202e-09	Per2	1	91343704	91387046	-	5856	protein_coding	period circadian clock 2 [Source:MGI Symbol;Acc:MGI:1195265]	-	373	300	294	134	64	152	2.40284	2.10587	2.16246	0.939294	0.763109	1.13481
ENSMUSG00000031451	16862.6	17476.9	12659.9	6587.78	6399.51	7212.9	15666.5	6733.4	1.2181	7.77816e-29	3.83155e-27	Gas6	8	13515374	13544490	-	2548	protein_coding	growth arrest specific 6 [Source:MGI Symbol;Acc:MGI:95660]	-	20265	19318	13366	7281	4155	7477	300.029	311.655	225.945	117.298	113.862	128.295
ENSMUSG00000035258	156.436	149.274	154.389	69.6688	80.0902	50.1633	153.367	66.6408	1.21849	5.48492e-07	6.45014e-06	Abi3bp	16	56298241	56510498	+	7416	protein_coding	ABI family member 3 binding protein [Source:MGI Symbol;Acc:MGI:2444583]	-	188	165	163	77	52	52	0.956323	0.914588	0.946715	0.426205	0.4896	0.30656
ENSMUSG00000029641	172.246	195.414	147.759	75.0976	86.251	61.7394	171.806	74.3627	1.22112	1.75923e-07	2.22313e-06	Rasl11a	5	146781881	146784536	+	1201	protein_coding	RAS-like, family 11, member A [Source:MGI Symbol;Acc:MGI:1916145]	-	207	216	156	83	56	64	6.50195	7.39302	5.59478	2.83683	3.25576	2.3298
ENSMUSG00000086753	96.5241	85.9459	108.925	56.097	36.9647	30.8697	97.1317	41.3105	1.22125	8.63208e-05	0.000686361	Gm15751	5	123646458	123652074	+	1862	lncRNA	predicted gene 15751 [Source:MGI Symbol;Acc:MGI:3783193]	-	116	95	115	62	24	32	2.35015	2.09727	2.66023	1.36681	0.899993	0.751366
ENSMUSG00000027227	2275.81	2234.59	1841.31	874.932	948.761	897.151	2117.24	906.948	1.22517	5.34146e-31	2.85049e-29	Sord	2	122065230	122095821	+	2352	protein_coding	sorbitol dehydrogenase [Source:MGI Symbol;Acc:MGI:98266]	-	2735	2470	1944	967	616	930	43.8669	43.1689	35.6008	16.8767	18.2874	17.2873
ENSMUSG00000112627	182.231	178.225	152.495	71.4784	69.3088	78.1389	170.984	72.9754	1.22519	4.16579e-08	5.71344e-07	4933412E12Rik	10	116785662	116799191	+	2456	lncRNA	RIKEN cDNA 4933412E12 gene [Source:MGI Symbol;Acc:MGI:1918336]	-	219	197	161	79	45	81	3.36382	3.29723	2.82357	1.32037	1.27936	1.44191
ENSMUSG00000026946	178.903	156.512	207.431	73.288	84.7108	75.2449	180.949	77.7479	1.22599	4.15557e-08	5.70877e-07	Nmi	2	51838499	51863506	-	2001	protein_coding	N-myc (and STAT) interactor [Source:MGI Symbol;Acc:MGI:1928368]	-	215	173	219	81	55	78	4.05329	3.55394	4.71409	1.66163	1.91921	1.70423
ENSMUSG00000016552	325.353	320.262	285.1	139.338	126.296	131.196	310.238	132.277	1.22623	9.49938e-13	2.01484e-11	Foxred2	15	77824722	77840922	-	5939	protein_coding	FAD-dependent oxidoreductase domain containing 2 [Source:MGI Symbol;Acc:MGI:106315]	-	391	354	301	154	82	136	2.48359	2.4502	2.183	1.0644	0.964069	1.00117
ENSMUSG00000042284	852.907	797.94	925.389	345.63	372.727	382.977	858.746	367.111	1.22717	3.05499e-24	1.23761e-22	Itga1	13	115089632	115238500	-	18599	protein_coding	integrin alpha 1 [Source:MGI Symbol;Acc:MGI:96599]	-	1025	882	977	382	242	397	2.07898	1.94935	2.26259	0.843085	0.908518	0.933216
ENSMUSG00000039116	1462.84	1449.32	1605.46	637.877	713.111	584.595	1505.87	645.194	1.22751	5.09514e-30	2.61833e-28	Adgrg6	10	14278327	14421403	-	12228	protein_coding	adhesion G protein-coupled receptor G6 [Source:MGI Symbol;Acc:MGI:1916151]	-	1758	1602	1695	705	463	606	5.4235	5.38541	5.97057	2.36664	2.64383	2.1667
ENSMUSG00000097081	72.3931	82.3271	79.5627	37.0964	29.2637	32.7991	78.0943	33.0531	1.22809	0.000115485	0.00089102	Gm10425	12	111393308	111397380	-	3364	lncRNA	predicted gene 10425 [Source:MGI Symbol;Acc:MGI:3642471]	-	87	91	84	41	19	34	0.975618	1.11198	1.07554	0.500294	0.394371	0.44188
ENSMUSG00000073821	128.144	128.467	215.956	66.9545	80.0902	55.9513	157.522	67.6653	1.22937	6.64789e-06	6.63991e-05	8030451A03Rik	4	63898091	64068161	+	4083	lncRNA	RIKEN cDNA 8030451A03 gene [Source:MGI Symbol;Acc:MGI:1915353]	-	154	142	228	74	52	58	1.42285	1.42962	2.40523	0.743961	0.889266	0.621055
ENSMUSG00000100345	115.663	98.6116	134.499	49.7634	41.5853	55.9513	116.258	49.1	1.23008	7.59062e-06	7.47833e-05	Gm29418	17	86103646	86131472	-	647	lncRNA	predicted gene 29418 [Source:MGI Symbol;Acc:MGI:5580124]	-	139	109	142	55	27	58	8.10451	6.92522	9.45334	3.48944	2.91385	3.91927
ENSMUSG00000000359	230.493	197.223	132.604	77.8119	47.7461	109.973	186.774	78.5104	1.23113	1.32586e-05	0.000125358	Rem1	2	152468871	152477118	+	2156	protein_coding	rad and gem related GTP binding protein 1 [Source:MGI Symbol;Acc:MGI:1097696]	-	277	218	140	86	31	114	4.84671	4.15642	2.79692	1.63737	1.00397	2.31173
ENSMUSG00000032596	278.755	275.027	263.314	122.147	129.376	98.3972	272.365	116.64	1.23195	2.78418e-11	5.27979e-10	Uba7	9	107852704	107861259	+	6692	protein_coding	ubiquitin-like modifier activating enzyme 7 [Source:MGI Symbol;Acc:MGI:1349462]	-	335	304	278	135	84	102	1.88845	1.86736	1.78933	0.828086	0.876458	0.666386
ENSMUSG00000022883	94.0278	91.3741	61.5663	42.5251	40.0451	23.1523	82.3227	35.2408	1.23418	0.000330925	0.00229963	Robo1	16	72105194	72842983	+	16511	protein_coding	roundabout guidance receptor 1 [Source:MGI Symbol;Acc:MGI:1274781]	-	113	101	65	47	26	24	0.258179	0.251454	0.169567	0.116848	0.109953	0.0635505
ENSMUSG00000085687	34.1163	42.5206	36.9398	17.191	20.0225	11.5761	37.8589	16.2632	1.23881	0.00686034	0.0315451	Gm16153	10	4359033	4373369	+	4118	lncRNA	predicted gene 16153 [Source:MGI Symbol;Acc:MGI:3802057]	-	41	47	39	19	13	12	0.37559	0.469162	0.407924	0.189393	0.220427	0.127402
ENSMUSG00000097960	55.751	36.1878	25.5737	22.6197	15.402	11.5761	39.1708	16.5326	1.23912	0.011368	0.0477563	A330074K22Rik	8	120931173	120954969	-	2489	lncRNA	RIKEN cDNA A330074K22 gene [Source:MGI Symbol;Acc:MGI:3045392]	-	67	40	27	25	10	12	1.01547	0.660612	0.46724	0.412299	0.280532	0.210784
ENSMUSG00000055733	69.8968	66.0426	74.8268	28.0485	29.2637	31.8344	70.2554	29.7155	1.24035	0.000197322	0.00144796	Nap1l3	X	121304262	121307098	-	2837	protein_coding	nucleosome assembly protein 1-like 3 [Source:MGI Symbol;Acc:MGI:1859565]	-	84	73	79	31	19	33	1.11696	1.05773	1.19941	0.448539	0.467629	0.508553
ENSMUSG00000028517	493.438	455.966	499.161	195.435	214.087	203.547	482.855	204.356	1.24458	2.99904e-18	8.96481e-17	Plpp3	4	105014544	105089961	+	3159	protein_coding	phospholipid phosphatase 3 [Source:MGI Symbol;Acc:MGI:1915166]	-	593	504	527	216	139	211	7.08144	6.55831	7.18559	2.80674	3.07236	2.92021
ENSMUSG00000045629	39.1089	53.3769	40.7285	14.4766	32.3441	11.5761	44.4048	19.4656	1.24534	0.00692385	0.0317736	Sh3tc2	18	62086146	62157473	+	5795	protein_coding	SH3 domain and tetratricopeptide repeats 2 [Source:MGI Symbol;Acc:MGI:2444417]	-	47	59	43	16	21	12	0.305957	0.418514	0.319607	0.113335	0.253031	0.0905335
ENSMUSG00000006800	9529.26	9191.69	8436.48	3596.54	4035.31	3796.97	9052.48	3809.61	1.24968	5.0629e-52	5.36925e-50	Sulf2	2	165915009	165997583	-	5871	protein_coding	sulfatase 2 [Source:MGI Symbol;Acc:MGI:1919293]	-	11452	10160	8907	3975	2620	3936	73.5844	71.1366	65.3462	27.7922	31.16	29.3106
ENSMUSG00000037206	4864.48	4895.3	3831.32	1752.58	1949.89	1988.2	4530.37	1896.89	1.25679	1.00431e-32	5.80615e-31	Islr	9	58063551	58111589	-	2686	protein_coding	immunoglobulin superfamily containing leucine-rich repeat [Source:MGI Symbol;Acc:MGI:1349645]	-	5846	5411	4045	1937	1266	2061	82.1049	82.81	64.8655	29.602	32.9106	33.547
ENSMUSG00000019866	2091.91	2070.84	2414.35	945.506	994.967	815.153	2192.37	918.542	1.25757	5.37228e-32	3.01173e-30	Crybg1	10	43826632	44024849	-	7799	protein_coding	crystallin beta-gamma domain containing 1 [Source:MGI Symbol;Acc:MGI:109544]	-	2514	2289	2549	1045	646	845	12.1603	12.0647	14.0777	5.50016	5.78364	4.73695
ENSMUSG00000046743	755.551	760.847	879.925	320.296	408.152	280.721	798.775	336.39	1.25807	3.07992e-18	9.17364e-17	Fat4	3	38941089	39066134	+	17165	protein_coding	FAT atypical cadherin 4 [Source:MGI Symbol;Acc:MGI:3045256]	-	908	841	929	354	265	291	1.99553	2.01402	2.33117	0.846559	1.07798	0.741192
ENSMUSG00000034656	397.746	426.111	313.515	171.005	146.319	155.313	379.124	157.546	1.26207	4.08924e-13	8.90012e-12	Cacna1a	8	85065268	85366875	+	12310	protein_coding	calcium channel, voltage-dependent, P/Q type, alpha 1A subunit [Source:MGI Symbol;Acc:MGI:109482]	-	478	471	331	189	95	161	1.46483	1.5728	1.15817	0.630233	0.538857	0.571807
ENSMUSG00000020486	406.899	349.212	285.1	171.005	118.595	140.843	347.07	143.481	1.26346	5.3226e-11	9.82497e-10	Septin4	11	87457479	87481365	+	5432	protein_coding	septin 4 [Source:MGI Symbol;Acc:MGI:1270156]	-	489	386	301	189	77	146	3.39598	2.92105	2.38676	1.42823	0.98978	1.1751
ENSMUSG00000039865	88.2031	73.2802	81.457	38.906	29.2637	31.8344	80.9801	33.3347	1.26831	6.6848e-05	0.000545865	Slc44a3	3	121253177	121326053	-	5057	protein_coding	solute carrier family 44, member 3 [Source:MGI Symbol;Acc:MGI:2384860]	-	106	81	86	43	19	33	0.790732	0.658421	0.732499	0.349038	0.262342	0.2853
ENSMUSG00000005986	154.771	123.943	129.763	57.0018	55.4471	56.916	136.159	56.4549	1.26956	3.68682e-07	4.43217e-06	Ankrd13d	19	4320208	4333165	-	2460	protein_coding	ankyrin repeat domain 13 family, member D [Source:MGI Symbol;Acc:MGI:1915673]	-	186	137	137	63	36	59	2.85229	2.28927	2.39876	1.05124	1.02182	1.04857
ENSMUSG00000037709	193.048	177.32	189.435	68.764	84.7108	80.0683	186.601	77.8477	1.27033	3.40171e-09	5.2589e-08	Fam13a	6	58909075	59001534	-	10505	protein_coding	family with sequence similarity 13, member A [Source:MGI Symbol;Acc:MGI:1889842]	-	232	196	200	76	55	83	0.833122	0.766958	0.82004	0.296972	0.365573	0.345433
ENSMUSG00000028782	29.1237	52.4722	26.5209	18.0958	13.8618	12.5408	36.0389	14.8328	1.27264	0.0103889	0.0442733	Adgrb2	4	129878663	129916426	+	6487	protein_coding	adhesion G protein-coupled receptor B2 [Source:MGI Symbol;Acc:MGI:2451244]	-	35	58	28	20	9	13	0.203536	0.367532	0.185915	0.126556	0.0968738	0.0876155
ENSMUSG00000026923	2059.46	1968.61	2061.05	805.263	964.163	760.166	2029.71	843.197	1.27303	4.39835e-34	2.67272e-32	Notch1	2	26347915	26406675	-	14232	protein_coding	notch 1 [Source:MGI Symbol;Acc:MGI:97363]	-	2475	2176	2176	890	626	788	6.56033	6.28499	6.58558	2.56698	3.07126	2.4207
ENSMUSG00000039943	1715.8	1858.24	2111.25	845.979	763.937	737.979	1895.1	782.632	1.27424	8.98004e-32	4.98392e-30	Plcb4	2	135500931	135856513	+	8970	protein_coding	phospholipase C, beta 4 [Source:MGI Symbol;Acc:MGI:107464]	-	2062	2054	2229	935	496	765	8.67187	9.41281	10.7033	4.27875	3.86097	3.72864
ENSMUSG00000025537	71.561	66.0426	80.5098	43.4299	27.7235	18.3289	72.7045	29.8274	1.27501	0.000507265	0.00335823	Phkg1	5	129892262	129927390	-	6509	protein_coding	phosphorylase kinase gamma 1 [Source:MGI Symbol;Acc:MGI:97579]	-	86	73	85	48	18	19	0.498426	0.46102	0.562478	0.302708	0.193093	0.127621
ENSMUSG00000036962	42.4373	21.7127	60.6192	16.2862	12.3216	22.1876	41.5897	16.9318	1.27501	0.00984769	0.042368	Cfap221	1	119851071	119924964	-	2915	protein_coding	cilia and flagella associated protein 221 [Source:MGI Symbol;Acc:MGI:2684947]	-	51	24	64	18	8	23	0.660006	0.338442	0.945677	0.253473	0.191628	0.344962
ENSMUSG00000028158	59.0794	72.3755	58.7248	35.2868	23.1029	19.2936	63.3932	25.8944	1.27846	0.000608298	0.00394956	Mttp	3	137795615	137850729	-	6206	protein_coding	microsomal triglyceride transfer protein [Source:MGI Symbol;Acc:MGI:106926]	-	71	80	62	39	15	20	0.431582	0.529895	0.43031	0.257959	0.168767	0.140896
ENSMUSG00000071042	113.998	115.801	125.027	51.573	53.9069	41.4812	118.275	48.987	1.27956	1.43451e-06	1.59656e-05	Rasgrp3	17	75742891	75836049	+	5840	protein_coding	RAS, guanyl releasing protein 3 [Source:MGI Symbol;Acc:MGI:3028579]	-	137	128	132	57	35	43	0.884961	0.900966	0.973559	0.400645	0.418469	0.321912
ENSMUSG00000025932	2151.82	2189.36	2428.56	988.031	901.015	890.398	2256.58	926.481	1.28266	1.7315e-40	1.29863e-38	Eya1	1	14239178	14380459	-	7808	protein_coding	EYA transcriptional coactivator and phosphatase 1 [Source:MGI Symbol;Acc:MGI:109344]	-	2586	2420	2564	1092	585	923	12.4941	12.7405	14.1442	5.74091	5.23147	5.16825
ENSMUSG00000037826	218.844	237.934	285.1	130.29	89.3314	82.9623	247.292	100.861	1.28286	4.17271e-09	6.37391e-08	Ppm1k	6	57483487	57512453	-	6022	protein_coding	protein phosphatase 1K (PP2C domain containing) [Source:MGI Symbol;Acc:MGI:2442111]	-	263	263	301	144	58	86	1.64752	1.79526	2.15292	0.981566	0.672504	0.624366
ENSMUSG00000053310	118.991	114.896	79.5627	30.7629	56.9873	43.4105	104.483	43.7202	1.28456	3.75167e-05	0.000324158	Nrgn	9	37455788	37464200	-	1453	protein_coding	neurogranin [Source:MGI Symbol;Acc:MGI:1927184]	-	143	127	84	34	37	45	3.71267	3.59294	2.49009	0.96053	1.77805	1.35403
ENSMUSG00000104344	39.941	28.9502	41.6757	12.6671	15.402	17.3642	36.8556	15.1444	1.28668	0.00592669	0.027915	Gm38077	9	104941976	104945220	+	3245	TEC	predicted gene, 38077 [Source:MGI Symbol;Acc:MGI:5611305]	-	48	32	44	14	10	18	0.558011	0.405365	0.584035	0.177097	0.215176	0.242515
ENSMUSG00000002459	26.6273	32.569	38.8342	9.0479	13.8618	17.3642	32.6768	13.4246	1.28807	0.0106539	0.0452633	Rgs20	1	4979799	5140508	-	4239	protein_coding	regulator of G-protein signaling 20 [Source:MGI Symbol;Acc:MGI:1929866]	-	32	36	41	10	9	18	0.284776	0.3491	0.416602	0.0968354	0.148247	0.185648
ENSMUSG00000019832	1032.64	1028.64	933.914	402.632	418.933	405.165	998.398	408.91	1.28983	1.2476e-30	6.53226e-29	Rab32	10	10420746	10434009	-	2339	protein_coding	RAB32, member RAS oncogene family [Source:MGI Symbol;Acc:MGI:1915094]	-	1241	1137	986	445	272	420	20.0151	19.9821	18.1572	7.80957	8.11982	7.85056
ENSMUSG00000030317	4515.83	4678.17	4689.46	1849.39	1969.91	1858.93	4627.82	1892.75	1.29114	2.03109e-61	2.642e-59	Timp4	6	115218853	115229166	-	5894	protein_coding	tissue inhibitor of metalloproteinase 4 [Source:MGI Symbol;Acc:MGI:109125]	-	5427	5171	4951	2044	1279	1927	34.7349	36.0642	36.1813	14.2354	15.1519	14.294
ENSMUSG00000033538	40.7731	50.6629	71.9853	27.1437	23.1029	16.3995	54.4737	22.2154	1.29227	0.0016331	0.00929292	Casp4	9	5308828	5336783	+	3710	protein_coding	caspase 4, apoptosis-related cysteine peptidase [Source:MGI Symbol;Acc:MGI:107700]	-	49	56	76	30	15	17	0.49824	0.620477	0.88235	0.331929	0.282309	0.200335
ENSMUSG00000097073	31.62	27.1408	51.1474	19.0006	9.24118	15.4348	36.6361	14.5589	1.29549	0.00919462	0.0402234	9430037G07Rik	9	88477378	88481569	-	3767	lncRNA	RIKEN cDNA 9430037G07 gene [Source:MGI Symbol;Acc:MGI:2444544]	-	38	30	54	21	6	16	0.380544	0.327369	0.617447	0.228834	0.111215	0.185697
ENSMUSG00000048040	269.602	300.358	257.631	130.29	97.0324	107.079	275.864	111.467	1.29574	8.99554e-12	1.76622e-10	Arxes2	X	134894573	134896104	+	1532	protein_coding	adipocyte-related X-chromosome expressed sequence 2 [Source:MGI Symbol;Acc:MGI:1924226]	-	324	332	272	144	63	111	7.97816	8.90821	7.64736	3.85835	2.87137	3.16771
ENSMUSG00000040189	36.6126	38.9018	35.0455	15.3814	9.24118	19.2936	36.8533	14.6387	1.29839	0.00592394	0.027915	Odad1	7	45573496	45598387	+	6086	protein_coding	outer dynein arm docking complex subunit 1 [Source:MGI Symbol;Acc:MGI:2446120]	-	44	43	37	17	6	20	0.272733	0.290434	0.261861	0.114661	0.0688378	0.143674
ENSMUSG00000038456	1148.3	1120.01	1010.64	415.299	486.702	435.07	1092.98	445.69	1.3002	1.48492e-29	7.51486e-28	Dennd2a	6	39439312	39534801	-	7229	protein_coding	DENN/MADD domain containing 2A [Source:MGI Symbol;Acc:MGI:2444961]	-	1380	1238	1067	459	316	451	7.20141	7.03969	6.35752	2.60635	3.05222	2.72759
ENSMUSG00000063568	710.617	721.041	796.574	276.866	341.924	290.368	742.744	303.052	1.30179	2.5457e-23	9.88015e-22	Jazf1	6	52745782	53045616	-	2536	protein_coding	JAZF zinc finger 1 [Source:MGI Symbol;Acc:MGI:2141450]	zf-C2H2	854	797	841	306	222	301	12.7035	12.9187	14.2839	4.95302	6.11239	5.18918
ENSMUSG00000055202	33.2842	42.5206	61.5663	18.0958	16.9422	20.2582	45.7904	18.4321	1.30292	0.00284867	0.0149954	Zfp811	17	33014650	33028905	-	3555	protein_coding	zinc finger protein 811 [Source:MGI Symbol;Acc:MGI:2682944]	zf-C2H2	40	47	65	20	11	21	0.42446	0.543462	0.787544	0.230934	0.216053	0.258262
ENSMUSG00000015224	56.5831	52.4722	75.774	28.0485	27.7235	19.2936	61.6098	25.0219	1.30668	0.000486629	0.00324095	Cyp2j9	4	96456666	96479815	-	3337	protein_coding	cytochrome P450, family 2, subfamily j, polypeptide 9 [Source:MGI Symbol;Acc:MGI:1921769]	-	68	58	80	31	18	20	0.768722	0.714469	1.03261	0.381332	0.376638	0.262033
ENSMUSG00000044522	65.7363	77.8037	68.1966	19.0006	29.2637	37.6224	70.5788	28.6289	1.30697	0.00026153	0.00187289	A730020M07Rik	3	121428585	121437134	-	2687	lncRNA	RIKEN cDNA A730020M07 gene [Source:MGI Symbol;Acc:MGI:2442643]	-	79	86	72	21	19	39	1.10911	1.31566	1.15416	0.320811	0.493735	0.634568
ENSMUSG00000000253	191.384	208.984	164.808	72.3832	77.0098	79.1036	188.392	76.1655	1.30856	2.20043e-09	3.46942e-08	Gmpr	13	45660920	45707276	+	2323	protein_coding	guanosine monophosphate reductase [Source:MGI Symbol;Acc:MGI:1913605]	-	230	231	174	80	50	82	3.73504	4.08765	3.22627	1.41364	1.50289	1.54328
ENSMUSG00000090877	245.471	267.789	187.541	85.955	100.113	97.4325	233.6	94.5001	1.31187	5.41046e-10	9.13632e-09	Hspa1b	17	35175412	35178214	-	2803	protein_coding	heat shock protein 1B [Source:MGI Symbol;Acc:MGI:99517]	-	295	296	198	95	65	101	3.97023	4.3409	3.04259	1.39123	1.61919	1.57536
ENSMUSG00000028369	1951.29	1953.23	2070.52	769.976	887.153	755.343	1991.68	804.157	1.31313	1.39156e-40	1.04839e-38	Svep1	4	58042442	58206859	-	16117	protein_coding	sushi, von Willebrand factor type A, EGF and pentraxin domain containing 1 [Source:MGI Symbol;Acc:MGI:1928849]	-	2345	2159	2186	851	576	783	5.48877	5.50655	5.84208	2.16742	2.49543	2.12402
ENSMUSG00000031066	732.252	695.71	726.483	306.724	246.431	306.768	718.148	286.641	1.3153	8.4742e-24	3.35942e-22	Usp11	X	20570145	20586778	+	4732	protein_coding	ubiquitin specific peptidase 11 [Source:MGI Symbol;Acc:MGI:2384312]	-	880	769	767	339	160	318	7.01543	6.68025	6.98155	2.94071	2.36093	2.93808
ENSMUSG00000063193	188.056	162.845	143.971	88.6694	58.5275	50.1633	164.957	65.7867	1.31626	3.653e-07	4.39786e-06	Cd300lb	11	114813607	114825212	-	2917	protein_coding	CD300 molecule like family member B [Source:MGI Symbol;Acc:MGI:2685099]	-	226	180	152	98	38	52	2.92273	2.53657	2.24444	1.37907	0.909609	0.779378
ENSMUSG00000039519	70.7289	76.899	89.0344	37.0964	24.6431	31.8344	78.8874	31.1913	1.31671	6.23562e-05	0.000511696	Cyp7b1	3	18126114	18297502	-	2166	protein_coding	cytochrome P450, family 7, subfamily b, polypeptide 1 [Source:MGI Symbol;Acc:MGI:104978]	-	85	85	94	41	16	33	1.48039	1.61314	1.86926	0.777004	0.515785	0.666096
ENSMUSG00000042156	1920.5	1751.49	1923.71	721.118	800.902	729.297	1865.23	750.439	1.31702	2.16154e-41	1.66619e-39	Dzip1	14	119112932	119162872	-	10546	protein_coding	DAZ interacting protein 1 [Source:MGI Symbol;Acc:MGI:1914311]	-	2308	1936	2031	797	520	756	8.2559	7.54621	8.29513	3.10219	3.44289	3.13412
ENSMUSG00000086826	82.3784	58.8051	114.608	37.0964	23.1029	40.5165	85.2639	33.5719	1.31945	0.000190731	0.00140206	Gm11739	11	116357145	116365100	+	723	lncRNA	predicted gene 11739 [Source:MGI Symbol;Acc:MGI:3650571]	-	99	65	121	41	15	42	5.16551	3.69561	7.20856	2.32779	1.44864	2.53976
ENSMUSG00000005360	2407.28	2443.58	2697.55	1042.32	1013.45	949.243	2516.14	1001.67	1.32889	3.01729e-46	2.6441e-44	Slc1a3	15	8663608	8740248	-	8537	protein_coding	solute carrier family 1 (glial high affinity glutamate transporter), member 3 [Source:MGI Symbol;Acc:MGI:99917]	-	2893	2701	2848	1152	658	984	12.7838	13.0056	14.3693	5.53917	5.38181	5.03931
ENSMUSG00000097993	5405.35	4953.2	4392.05	2084.64	1731.18	2044.15	4916.87	1953.32	1.32977	5.17978e-39	3.73348e-37	Ptprv	1	135036235	135060332	-	6987	protein_coding	protein tyrosine phosphatase, receptor type, V [Source:MGI Symbol;Acc:MGI:108027]	-	6496	5475	4637	2304	1124	2119	35.0729	32.211	28.5856	13.536	11.2327	13.2593
ENSMUSG00000058498	69.0647	53.3769	53.9889	20.8102	29.2637	21.2229	58.8102	23.7656	1.33146	0.000411607	0.00278701	Rnf207	4	152391476	152403450	-	6331	protein_coding	ring finger protein 207 [Source:MGI Symbol;Acc:MGI:2684989]	-	83	59	57	23	19	22	0.494564	0.383081	0.387796	0.149126	0.209551	0.151926
ENSMUSG00000052957	2084.42	2006.61	1631.03	780.834	785.5	708.074	1907.36	758.136	1.33261	4.27755e-32	2.41428e-30	Gas1	13	60322219	60325179	-	2961	protein_coding	growth arrest specific 1 [Source:MGI Symbol;Acc:MGI:95655]	-	2505	2218	1722	863	510	734	31.9143	30.7918	25.0493	11.9638	12.0265	10.8377
ENSMUSG00000056870	3566.4	3172.76	3672.2	1390.66	1355.37	1382.38	3470.45	1376.14	1.33395	8.38525e-51	8.31038e-49	Gulp1	1	44590671	44835998	+	3758	protein_coding	GULP, engulfment adaptor PTB domain containing 1 [Source:MGI Symbol;Acc:MGI:1920407]	-	4286	3507	3877	1537	880	1433	43.0241	38.361	44.4365	16.7886	16.3506	16.6714
ENSMUSG00000031529	9808.85	9388.91	11470.3	4096.89	4121.56	3947.46	10222.7	4055.31	1.334	3.92125e-51	3.98103e-49	Tnks	8	35293614	35432844	-	14888	protein_coding	tankyrase, TRF1-interacting ankyrin-related ADP-ribose polymerase [Source:MGI Symbol;Acc:MGI:1341087]	-	11788	10378	12110	4528	2676	4092	29.869	28.6542	35.0356	12.4844	12.5504	12.0166
ENSMUSG00000038740	802.149	683.948	775.736	307.629	272.615	312.556	753.944	297.6	1.33556	6.15766e-25	2.61543e-23	Mvb12b	2	33619965	33777958	-	8741	protein_coding	multivesicular body subunit 12B [Source:MGI Symbol;Acc:MGI:1919793]	-	964	756	819	340	177	324	4.16037	3.55526	4.03575	1.59667	1.4139	1.62056
ENSMUSG00000037762	330.346	306.691	350.455	130.29	130.917	128.302	329.164	129.836	1.34257	1.88214e-15	4.79902e-14	Slc16a9	10	70080930	70121798	+	3869	protein_coding	solute carrier family 16 (monocarboxylic acid transporters), member 9 [Source:MGI Symbol;Acc:MGI:1914109]	-	397	339	370	144	85	133	3.87087	3.60174	4.11912	1.52778	1.53401	1.50291
ENSMUSG00000085465	45.7658	42.5206	27.4681	13.5718	12.3216	19.2936	38.5848	15.0623	1.3444	0.00450372	0.0221266	Gm15347	8	12910358	12927344	-	385	lncRNA	predicted gene 15347 [Source:MGI Symbol;Acc:MGI:3705310]	-	55	47	29	15	8	20	5.38913	5.01821	3.24443	1.59929	1.4509	2.27118
ENSMUSG00000121184	68.2326	79.6131	90.9287	37.0964	29.2637	27.011	79.5915	31.1237	1.34556	4.49859e-05	0.000381567	ENSMUSG00000121184	11	100912248	100914068	+	1821	lncRNA	novel transcript, sense intronic to Atp6v0a1	-	82	88	96	41	19	28	1.69871	1.98648	2.27071	0.924212	0.728536	0.672248
ENSMUSG00000058975	77.3857	46.1394	56.8305	26.2389	24.6431	20.2582	60.1185	23.7134	1.34638	0.000473952	0.00316158	Kcnc1	7	46045921	46088128	+	9458	protein_coding	potassium voltage gated channel, Shaw-related subfamily, member 1 [Source:MGI Symbol;Acc:MGI:96667]	-	93	51	60	29	16	21	0.370937	0.221657	0.273246	0.125862	0.118121	0.0970737
ENSMUSG00000039032	50.7584	35.2831	41.6757	22.6197	10.7814	15.4348	42.5724	16.2787	1.35434	0.00290086	0.0152061	Tsga13	6	30873916	30892508	-	1674	protein_coding	testis specific gene A13 [Source:MGI Symbol;Acc:MGI:1891413]	-	61	39	44	25	7	16	1.37465	0.95768	1.13214	0.613031	0.291978	0.417875
ENSMUSG00000028434	36.6126	56.091	46.4115	15.3814	24.6431	15.4348	46.3717	18.4865	1.3576	0.00169119	0.00959219	Epb41l4b	4	56991972	57143437	-	8858	protein_coding	erythrocyte membrane protein band 4.1 like 4b [Source:MGI Symbol;Acc:MGI:1859149]	-	44	62	49	17	16	16	0.187384	0.287718	0.238266	0.0787791	0.126122	0.0789706
ENSMUSG00000019806	32.4521	31.6643	49.2531	8.14311	23.1029	14.4702	37.7898	15.2387	1.35763	0.00652322	0.0302877	Aig1	10	13522798	13744724	-	9196	protein_coding	androgen-induced 1 [Source:MGI Symbol;Acc:MGI:1913503]	-	39	35	52	9	15	15	0.159986	0.156452	0.24356	0.0401736	0.113894	0.0713138
ENSMUSG00000039239	1134.16	1094.68	1216.17	418.013	469.76	459.187	1148.34	448.987	1.35792	1.2439e-34	7.75689e-33	Tgfb2	1	186354989	186438186	-	5791	protein_coding	transforming growth factor, beta 2 [Source:MGI Symbol;Acc:MGI:98726]	-	1363	1210	1284	462	305	476	8.87889	8.58901	9.55021	3.27481	3.67751	3.59364
ENSMUSG00000048387	921.14	835.937	700.909	323.01	348.084	289.403	819.329	320.166	1.36108	6.6483e-23	2.53886e-21	Osr1	12	9620116	9631500	+	2066	protein_coding	odd-skipped related transcription factor 1 [Source:MGI Symbol;Acc:MGI:1344424]	zf-C2H2	1107	924	740	357	226	300	20.2131	18.3845	15.4278	7.09309	7.63811	6.34852
ENSMUSG00000034706	170.581	166.464	156.284	66.0497	66.2284	59.81	164.443	64.0294	1.36399	2.20493e-09	3.46996e-08	Dnai2	11	114618234	114648715	+	4568	protein_coding	dynein axonemal intermediate chain 2 [Source:MGI Symbol;Acc:MGI:2685574]	-	205	184	165	73	43	62	1.69295	1.65578	1.55582	0.655986	0.657279	0.593399
ENSMUSG00000032174	251.296	229.792	193.224	88.6694	72.3892	98.3972	224.77	86.4853	1.36589	1.32039e-10	2.34376e-09	Icam5	9	20943369	20950332	+	2947	protein_coding	intercellular adhesion molecule 5, telencephalin [Source:MGI Symbol;Acc:MGI:109430]	-	302	254	204	98	47	102	3.86583	3.54295	2.98161	1.36503	1.11359	1.51322
ENSMUSG00000031380	138.129	124.848	133.552	38.906	58.5275	57.8807	132.176	51.7714	1.36652	2.21327e-07	2.74802e-06	Vegfd	X	163156374	163185646	+	2408	protein_coding	vascular endothelial growth factor D [Source:MGI Symbol;Acc:MGI:108037]	-	166	138	141	43	38	60	2.60057	2.35578	2.52211	0.733009	1.10188	1.08937
ENSMUSG00000027831	212.187	181.843	222.586	67.8592	73.9294	96.4678	205.539	79.4188	1.36771	6.56319e-10	1.09826e-08	Veph1	3	65960979	66204258	-	7086	protein_coding	ventricular zone expressed PH domain-containing 1 [Source:MGI Symbol;Acc:MGI:1920039]	-	255	201	235	75	48	100	1.35755	1.16602	1.42846	0.434468	0.472985	0.616993
ENSMUSG00000032009	6649.35	6262.29	7839.76	2698.08	2753.87	2590.16	6917.13	2680.71	1.36788	7.49626e-48	6.74663e-46	Sesn3	9	14186363	14244397	+	15269	protein_coding	sestrin 3 [Source:MGI Symbol;Acc:MGI:1922997]	-	7991	6922	8277	2982	1788	2685	19.7427	18.6351	23.3487	8.01668	8.17644	7.68803
ENSMUSG00000107749	42.4373	33.4737	26.5209	18.0958	9.24118	11.5761	34.144	12.971	1.36872	0.00678269	0.0312758	Gm44321	6	71253478	71256332	+	2855	TEC	predicted gene, 44321 [Source:MGI Symbol;Acc:MGI:5690713]	-	51	37	28	20	6	12	0.673877	0.53273	0.422428	0.287555	0.146741	0.183762
ENSMUSG00000031284	3512.31	3397.13	4444.14	1461.24	1461.65	1472.1	3784.53	1464.99	1.36897	6.38497e-38	4.46679e-36	Pak3	X	142301587	142580792	+	9552	protein_coding	p21 (RAC1) activated kinase 3 [Source:MGI Symbol;Acc:MGI:1339656]	-	4221	3755	4692	1615	949	1526	16.6701	16.1595	21.1575	6.94026	6.93712	6.9846
ENSMUSG00000046794	6494.58	6039.74	6496.67	2537.94	2399.63	2425.2	6343.66	2454.25	1.3694	6.90069e-70	1.12644e-67	Ppp1r3b	8	35842893	35855293	+	6216	protein_coding	protein phosphatase 1, regulatory subunit 3B [Source:MGI Symbol;Acc:MGI:2177268]	-	7805	6676	6859	2805	1558	2514	47.3673	44.1486	47.5282	18.5233	17.501	17.6822
ENSMUSG00000116597	148.115	145.656	163.861	66.0497	49.2863	59.81	152.544	58.382	1.36993	1.37818e-08	2.00758e-07	Gm536	16	31436553	31457797	+	5432	lncRNA	predicted gene 536 [Source:MGI Symbol;Acc:MGI:2685382]	-	178	161	173	73	32	62	1.23617	1.21836	1.37179	0.551646	0.411337	0.499015
ENSMUSG00000032609	86.5389	77.8037	30.3096	22.6197	29.2637	24.117	64.884	25.3335	1.37185	0.00121448	0.00723472	Klhdc8b	9	108324835	108338780	-	8419	protein_coding	kelch domain containing 8B [Source:MGI Symbol;Acc:MGI:1925517]	-	104	86	32	25	19	25	0.466004	0.419903	0.163716	0.121893	0.15758	0.129826
ENSMUSG00000029605	42.4373	36.1878	25.5737	11.7623	15.402	13.5055	34.7329	13.5566	1.37425	0.00510488	0.0246795	Oas1b	5	120950700	120962228	+	1992	protein_coding	2'-5' oligoadenylate synthetase 1B [Source:MGI Symbol;Acc:MGI:97430]	-	51	40	27	13	10	14	0.965822	0.825433	0.583816	0.267887	0.350524	0.30727
ENSMUSG00000074151	39.1089	47.0441	64.4079	19.9054	23.1029	15.4348	50.187	19.4811	1.3792	0.00101912	0.00620631	Nlrc5	8	95160984	95253900	+	8493	protein_coding	NLR family, CARD domain containing 5 [Source:MGI Symbol;Acc:MGI:3612191]	-	47	52	68	22	15	16	0.208763	0.251683	0.344865	0.106331	0.123321	0.0823645
ENSMUSG00000024663	662.355	618.811	482.112	232.531	218.708	225.735	587.759	225.658	1.37986	2.51402e-19	7.91273e-18	Rab3il1	19	9979033	10015744	+	7161	protein_coding	RAB3A interacting protein (rabin3)-like 1 [Source:MGI Symbol;Acc:MGI:1922010]	-	796	684	509	257	142	234	4.1933	3.92639	3.06158	1.47318	1.38459	1.42864
ENSMUSG00000069516	809.638	858.554	687.649	270.532	328.062	309.662	785.28	302.752	1.38117	3.68018e-24	1.48007e-22	Lyz2	10	117113236	117118226	-	1316	protein_coding	lysozyme 2 [Source:MGI Symbol;Acc:MGI:96897]	-	973	949	726	299	213	321	27.8916	29.643	23.7619	9.32638	11.3014	10.6643
ENSMUSG00000020733	693.975	693.9	541.784	232.531	249.512	256.604	643.22	246.216	1.38733	1.48188e-21	5.14026e-20	Slc9a3r1	11	115054167	115072007	+	1925	protein_coding	solute carrier family 9 (sodium/hydrogen exchanger), member 3 regulator 1 [Source:MGI Symbol;Acc:MGI:1349482]	-	834	767	572	257	162	266	16.3438	16.3786	12.7987	5.48025	5.87614	6.04133
ENSMUSG00000086245	81.5463	74.1849	67.2494	31.6676	30.8039	23.1523	74.3268	28.5413	1.38792	3.95064e-05	0.000339666	Gm16170	11	48734475	48744320	-	3754	lncRNA	predicted gene 16170 [Source:MGI Symbol;Acc:MGI:3805548]	-	98	82	71	35	20	24	0.9848	0.897906	0.814639	0.382711	0.372	0.279511
ENSMUSG00000053886	70.7289	42.5206	58.7248	12.6671	29.2637	25.0816	57.3248	22.3375	1.39109	0.000845572	0.00526506	Sh2d4a	8	68729219	68800351	+	2723	protein_coding	SH2 domain containing 4A [Source:MGI Symbol;Acc:MGI:1919531]	-	85	47	62	14	19	26	1.17757	0.709515	0.980721	0.211046	0.487207	0.417453
ENSMUSG00000035246	259.617	276.836	241.529	108.575	84.7108	100.327	259.327	97.8707	1.39363	4.79165e-13	1.03746e-11	Pcyt1b	X	92698469	92793557	+	5357	protein_coding	phosphate cytidylyltransferase 1, choline, beta isoform [Source:MGI Symbol;Acc:MGI:2147987]	-	312	306	255	120	55	104	2.1971	2.34807	2.05031	0.919512	0.716884	0.848776
ENSMUSG00000063594	84.8747	99.5163	65.355	49.7634	20.0225	23.1523	83.2487	30.9794	1.39611	0.000185048	0.00136572	Gng8	7	16625711	16629361	+	1522	protein_coding	guanine nucleotide binding protein (G protein), gamma 8 [Source:MGI Symbol;Acc:MGI:109163]	-	102	110	69	55	13	24	2.52814	2.97091	1.9527	1.48336	0.596398	0.689411
ENSMUSG00000038521	8807	8528.55	8916.7	3262.67	3052.67	3605	8750.75	3306.78	1.40274	1.72824e-64	2.41809e-62	C1s1	6	124507304	124519318	-	3129	protein_coding	complement component 1, s subcomponent 1 [Source:MGI Symbol;Acc:MGI:1355312]	-	10584	9427	9414	3606	1982	3737	127.603	123.845	129.59	47.3062	44.2289	52.2154
ENSMUSG00000025656	277.091	294.93	261.42	114.908	103.193	96.4678	277.814	104.856	1.40349	3.51896e-14	8.20597e-13	Arhgef9	X	94092541	94240462	-	8776	protein_coding	CDC42 guanine nucleotide exchange factor (GEF) 9 [Source:MGI Symbol;Acc:MGI:2442233]	-	333	326	276	127	67	100	1.43141	1.52698	1.35461	0.594025	0.533072	0.498178
ENSMUSG00000070604	48.2621	62.4239	54.9361	9.95269	23.1029	29.905	55.2074	20.9869	1.40829	0.00105797	0.0064125	Vsig10l	7	43112575	43121443	+	4075	protein_coding	V-set and immunoglobulin domain containing 10 like [Source:MGI Symbol;Acc:MGI:1922940]	-	58	69	58	11	15	31	0.536929	0.696038	0.613058	0.110806	0.257023	0.332595
ENSMUSG00000041594	1428.72	1490.03	1695.44	616.162	566.792	548.902	1538.07	577.285	1.4121	3.20859e-38	2.27332e-36	Tmtc4	14	123156383	123221447	-	8280	protein_coding	transmembrane and tetratricopeptide repeat containing 4 [Source:MGI Symbol;Acc:MGI:1921050]	-	1717	1647	1790	681	368	569	7.8227	8.17663	9.31159	3.37609	3.10331	3.00444
ENSMUSG00000048376	1143.31	1049.44	1123.35	375.488	408.152	461.116	1105.37	414.919	1.41343	1.4306e-33	8.50698e-32	F2r	13	95738311	95754995	-	3336	protein_coding	coagulation factor II (thrombin) receptor [Source:MGI Symbol;Acc:MGI:101802]	-	1374	1160	1186	415	265	478	15.5374	14.2937	15.313	5.10646	5.54661	6.26445
ENSMUSG00000034903	137.297	127.562	202.695	54.2874	55.4471	64.6334	155.851	58.1226	1.41855	7.44452e-08	9.89236e-07	Cobll1	2	64918683	65069747	-	8342	protein_coding	Cobl-like 1 [Source:MGI Symbol;Acc:MGI:2442894]	-	165	141	214	60	36	67	0.746157	0.694801	1.10496	0.295242	0.301328	0.351145
ENSMUSG00000097816	24.9631	30.7596	32.2039	10.8575	13.8618	8.6821	29.3089	11.1338	1.41918	0.00722498	0.0328498	Gm26811	6	89281612	89304603	+	5485	lncRNA	predicted gene, 26811 [Source:MGI Symbol;Acc:MGI:5477305]	-	30	34	34	12	9	9	0.206329	0.254808	0.266995	0.0898054	0.114571	0.0717377
ENSMUSG00000107709	44.9337	21.7127	41.6757	19.9054	4.62059	14.4702	36.1073	12.9987	1.41982	0.00890544	0.0391538	9430018G01Rik	6	43444913	43451252	+	3758	lncRNA	RIKEN cDNA 9430018G01 gene [Source:MGI Symbol;Acc:MGI:2442776]	-	54	24	44	22	3	15	0.542068	0.262522	0.50431	0.240305	0.0557407	0.174508
ENSMUSG00000115692	42.4373	25.3314	35.0455	15.3814	12.3216	10.6115	34.2714	12.7715	1.41986	0.00458706	0.0224631	Gm49163	17	23984235	23986092	+	705	lncRNA	predicted gene, 49163 [Source:MGI Symbol;Acc:MGI:6118588]	-	51	28	37	17	8	11	2.72896	1.6326	2.26055	0.989823	0.792334	0.682158
ENSMUSG00000043099	236.318	214.412	200.801	75.0976	93.952	76.2096	217.177	81.753	1.4242	9.47821e-12	1.8588e-10	Hic1	11	75055391	75060345	-	3765	protein_coding	hypermethylated in cancer 1 [Source:MGI Symbol;Acc:MGI:1338010]	ZBTB	284	237	212	83	61	79	2.84557	2.58759	2.42534	0.904921	1.13129	0.917368
ENSMUSG00000049929	578.313	520.199	741.638	231.626	246.431	208.37	613.383	228.809	1.42637	3.59145e-19	1.12826e-17	Lpar4	X	105964231	105977506	+	4238	protein_coding	lysophosphatidic acid receptor 4 [Source:MGI Symbol;Acc:MGI:1925384]	-	695	575	783	256	160	216	6.18643	5.57723	7.95797	2.47957	2.63613	2.2283
ENSMUSG00000120623	177.238	162.845	128.816	60.6209	41.5853	69.4568	156.3	57.221	1.42878	3.80311e-08	5.25492e-07	ENSMUSG00000120623	18	61778949	61779750	-	802	lncRNA	novel transcript	-	213	180	136	67	27	72	10.0189	9.22591	7.30408	3.42924	2.3507	3.925
ENSMUSG00000109857	62.4078	103.135	114.608	28.9533	40.0451	35.6931	93.3837	34.8972	1.4312	1.9112e-05	0.000175229	Gm53058	16	13265767	13285110	+	3279	lncRNA	predicted gene 53058 [Source:MGI Symbol;Acc:MGI:6435685]	-	75	114	121	32	26	37	0.862852	1.42914	1.58944	0.400596	0.553655	0.493335
ENSMUSG00000029403	517.569	529.246	647.867	190.006	247.972	194.865	564.894	210.947	1.43237	7.6332e-20	2.47262e-18	Cdkl2	5	92153933	92191742	-	6064	protein_coding	cyclin-dependent kinase-like 2 (CDC2-related kinase) [Source:MGI Symbol;Acc:MGI:1858227]	-	622	585	684	210	161	202	3.86944	3.96559	4.85845	1.42154	1.85385	1.45638
ENSMUSG00000028943	44.1015	45.2347	42.6229	10.8575	12.3216	25.0816	43.9864	16.0869	1.43436	0.00176351	0.00994661	Espn	4	152204788	152236828	-	8272	protein_coding	espin [Source:MGI Symbol;Acc:MGI:1861630]	-	53	50	45	12	8	26	0.241703	0.248468	0.234317	0.0595482	0.0675285	0.137418
ENSMUSG00000048562	170.581	153.798	172.386	42.5251	92.4118	53.0573	165.588	62.6647	1.43925	9.98923e-08	1.30243e-06	Sp8	12	118810064	118816311	+	4558	protein_coding	trans-acting transcription factor 8 [Source:MGI Symbol;Acc:MGI:2443471]	zf-C2H2	205	170	182	47	60	55	1.69666	1.53315	1.71988	0.423274	0.919146	0.527557
ENSMUSG00000029769	369.454	343.784	368.451	130.29	137.077	130.232	360.563	132.533	1.44713	7.96473e-19	2.44673e-17	Ccdc136	6	29396308	29426987	+	4383	protein_coding	coiled-coil domain containing 136 [Source:MGI Symbol;Acc:MGI:1918128]	-	444	380	389	144	89	135	3.82145	3.56388	3.82278	1.34862	1.41784	1.34662
ENSMUSG00000038530	105.677	128.467	107.031	46.1443	33.8843	43.4105	113.725	41.1464	1.44905	2.67797e-07	3.28096e-06	Rgs4	1	169569046	169575211	-	3098	protein_coding	regulator of G-protein signaling 4 [Source:MGI Symbol;Acc:MGI:108409]	-	127	142	113	51	22	45	1.54646	1.88416	1.57108	0.67575	0.495848	0.635057
ENSMUSG00000026235	1391.28	1359.75	1590.31	491.301	556.011	541.184	1447.11	529.499	1.45326	1.37269e-39	1.01129e-37	Epha4	1	77343822	77491725	-	8054	protein_coding	Eph receptor A4 [Source:MGI Symbol;Acc:MGI:98277]	-	1672	1503	1679	543	361	561	7.83143	7.67112	8.97926	2.76749	3.1297	3.04532
ENSMUSG00000079685	89.8673	76.899	62.5135	26.2389	32.3441	26.0463	76.4266	28.2098	1.45417	2.01548e-05	0.000183676	Ulbp1	10	7390362	7423638	-	6726	protein_coding	UL16 binding protein 1 [Source:MGI Symbol;Acc:MGI:1925027]	-	108	85	66	29	21	27	0.605736	0.519485	0.422657	0.176986	0.218007	0.175505
ENSMUSG00000027962	2688.53	2587.42	2721.23	955.458	967.243	986.866	2665.73	969.856	1.45863	4.31451e-65	6.19281e-63	Vcam1	3	115903598	115923337	-	8870	protein_coding	vascular cell adhesion molecule 1 [Source:MGI Symbol;Acc:MGI:98926]	-	3231	2860	2873	1056	628	1023	13.7414	13.2542	13.9513	4.88695	4.9436	5.04235
ENSMUSG00000031616	2879.91	2957.44	3215.66	1140.04	1044.25	1093.94	3017.67	1092.74	1.46335	7.74504e-60	9.55221e-58	Ednra	8	78389660	78451093	-	5476	protein_coding	endothelin receptor type A [Source:MGI Symbol;Acc:MGI:105923]	-	3461	3269	3395	1260	678	1134	23.8427	24.5393	26.7041	9.44506	8.64518	9.0538
ENSMUSG00000066113	587.466	630.572	640.29	184.577	223.328	265.286	619.442	224.397	1.46571	2.83004e-22	1.03561e-20	Adamtsl1	4	85432409	86346622	+	12767	protein_coding	ADAMTS-like 1 [Source:MGI Symbol;Acc:MGI:1924989]	-	706	697	676	204	145	275	2.08609	2.24417	2.28065	0.655902	0.793025	0.941727
ENSMUSG00000039109	510.08	572.671	715.117	231.626	220.248	196.794	599.289	216.223	1.47041	2.04207e-20	6.75953e-19	F13a1	13	37051152	37234220	-	6741	protein_coding	coagulation factor XIII, A1 subunit [Source:MGI Symbol;Acc:MGI:1921395]	-	613	633	755	256	143	204	3.43046	3.86003	4.82418	1.55888	1.48122	1.32308
ENSMUSG00000001313	502.591	519.294	401.602	180.958	177.123	156.278	474.496	171.453	1.47111	1.00094e-19	3.22976e-18	Rnd2	11	101355825	101362679	+	1990	protein_coding	Rho family GTPase 2 [Source:MGI Symbol;Acc:MGI:1338755]	-	604	574	424	200	115	162	11.4499	11.8569	9.17728	4.12548	4.03508	3.55913
ENSMUSG00000029096	126.48	194.509	117.45	56.097	52.3667	49.1986	146.146	52.5541	1.47448	8.71002e-08	1.14461e-06	Htra3	5	35809367	35837126	-	4439	protein_coding	HtrA serine peptidase 3 [Source:MGI Symbol;Acc:MGI:1925808]	-	152	215	124	62	34	51	1.29174	1.99097	1.2032	0.573329	0.534812	0.502304
ENSMUSG00000015222	110.67	110.373	148.706	46.1443	47.7461	39.5518	123.25	44.4807	1.47509	1.02162e-07	1.32994e-06	Map2	1	66214432	66481742	+	16456	protein_coding	microtubule-associated protein 2 [Source:MGI Symbol;Acc:MGI:97175]	-	133	122	157	51	31	41	0.30489	0.304752	0.410938	0.127217	0.131536	0.108928
ENSMUSG00000028698	1651.73	1649.26	1818.57	623.4	616.078	596.171	1706.52	611.883	1.47976	1.10311e-50	1.0804e-48	Pik3r3	4	116078815	116160253	+	5300	protein_coding	phosphoinositide-3-kinase regulatory subunit 3 [Source:MGI Symbol;Acc:MGI:109277]	-	1985	1823	1920	689	400	618	14.1287	14.1391	15.6037	5.33631	5.26977	5.09793
ENSMUSG00000046768	897.009	771.704	741.638	248.817	261.833	344.39	803.45	285.014	1.49208	3.35209e-24	1.35467e-22	Rhoj	12	75355096	75448230	+	6484	protein_coding	ras homolog family member J [Source:MGI Symbol;Acc:MGI:1931551]	-	1078	853	783	275	170	357	6.2718	5.40776	5.2014	1.74095	1.83068	2.40717
ENSMUSG00000071862	144.786	172.797	166.703	46.1443	70.849	56.916	161.428	57.9698	1.49863	1.33288e-09	2.15252e-08	Lrrtm2	18	35342056	35348077	-	6022	protein_coding	leucine rich repeat transmembrane neuronal 2 [Source:MGI Symbol;Acc:MGI:2389174]	-	174	191	176	51	46	59	1.09	1.30378	1.25885	0.347638	0.533365	0.428344
ENSMUSG00000035783	25722.9	26358.3	22676.3	8246.26	8947	9264.77	24919.1	8819.34	1.49867	1.5324e-71	2.60351e-69	Acta2	19	34218490	34232990	-	2196	protein_coding	actin alpha 2, smooth muscle, aorta [Source:MGI Symbol;Acc:MGI:87909]	-	30913	29135	23941	9114	5809	9604	531.038	545.373	469.582	170.363	184.704	191.206
ENSMUSG00000002997	1104.2	1051.25	1214.28	356.487	449.737	391.659	1123.24	399.295	1.49983	6.49811e-35	4.08277e-33	Prkar2b	12	32008475	32111295	-	3652	protein_coding	protein kinase, cAMP dependent regulatory, type II beta [Source:MGI Symbol;Acc:MGI:97760]	-	1327	1162	1282	394	292	406	13.7074	13.0794	15.1202	4.42857	5.5829	4.86045
ENSMUSG00000029851	186.391	141.132	145.865	51.573	49.2863	65.5981	157.796	55.4858	1.50036	2.66252e-09	4.16252e-08	Tcaf2	6	42599950	42622188	-	4778	protein_coding	TRPM8 channel-associated factor 2 [Source:MGI Symbol;Acc:MGI:2385258]	-	224	156	154	57	32	68	1.76855	1.34212	1.38828	0.489696	0.46764	0.62222
ENSMUSG00000007888	1683.35	1739.73	1322.26	528.397	586.815	561.443	1581.78	558.885	1.50365	2.87236e-35	1.83237e-33	Crlf1	8	70945808	70956731	+	1644	protein_coding	cytokine receptor-like factor 1 [Source:MGI Symbol;Acc:MGI:1340030]	-	2023	1923	1396	584	381	582	46.4206	48.0827	36.575	14.5817	16.1819	15.4776
ENSMUSG00000029771	337.002	348.307	268.998	105.86	104.733	124.443	318.102	111.679	1.50649	9.296e-16	2.43746e-14	Irf5	6	29526624	29541870	+	2905	protein_coding	interferon regulatory factor 5 [Source:MGI Symbol;Acc:MGI:1350924]	IRF	405	385	284	117	68	129	5.25927	5.44786	4.21089	1.65325	1.63445	1.94144
ENSMUSG00000037138	700.632	656.808	557.886	233.436	244.891	197.759	638.442	225.362	1.50845	1.40741e-24	5.81472e-23	Aff3	1	38216407	38704036	-	6654	protein_coding	AF4/FMR2 family, member 3 [Source:MGI Symbol;Acc:MGI:106927]	AF-4	842	726	589	258	159	205	4.7736	4.48503	3.81271	1.5916	1.66848	1.34695
ENSMUSG00000021388	13991.8	13135.2	14628.2	4797.2	4549.74	5309.59	13918.4	4885.51	1.50967	7.80197e-73	1.3392e-70	Aspn	13	49697919	49721041	+	2354	protein_coding	asporin [Source:MGI Symbol;Acc:MGI:1913945]	-	16815	14519	15444	5302	2954	5504	269.468	253.537	282.589	92.4551	87.6217	102.224
ENSMUSG00000022548	175.574	197.223	179.016	68.764	46.2059	75.2449	183.938	63.4049	1.51248	1.3582e-10	2.40832e-09	Apod	16	31115010	31133626	-	2577	protein_coding	apolipoprotein D [Source:MGI Symbol;Acc:MGI:88056]	-	211	218	189	76	30	78	3.08876	3.47739	3.15899	1.21059	0.812858	1.32331
ENSMUSG00000002831	69.8968	59.7098	70.0909	23.5245	18.4824	27.011	66.5658	23.006	1.51375	2.89246e-05	0.000256167	Plin4	17	56407591	56416803	-	6350	protein_coding	perilipin 4 [Source:MGI Symbol;Acc:MGI:1929709]	-	84	66	74	26	12	28	0.499025	0.427249	0.501949	0.168073	0.131952	0.192782
ENSMUSG00000015533	35.7805	27.1408	53.9889	12.6671	18.4824	10.6115	38.9701	13.9203	1.51434	0.00217889	0.0119416	Itga2	13	114969617	115068636	-	7133	protein_coding	integrin alpha 2 [Source:MGI Symbol;Acc:MGI:96600]	-	43	30	57	14	12	11	0.227412	0.172886	0.344194	0.0805663	0.117467	0.067422
ENSMUSG00000108034	39.941	43.4253	54.9361	16.2862	10.7814	20.2582	46.1008	15.7753	1.5155	0.000599912	0.00389872	4930557K07Rik	6	124987136	125026814	-	363	lncRNA	RIKEN cDNA 4930557K07 gene [Source:MGI Symbol;Acc:MGI:1925452]	-	48	48	58	18	7	21	4.98828	5.43558	6.88213	2.03546	1.34648	2.52926
ENSMUSG00000024076	241.31	205.365	202.695	76.0024	72.3892	78.1389	216.457	75.5102	1.51646	5.00268e-13	1.07755e-11	Vit	17	78815493	78934837	+	3227	protein_coding	vitrin [Source:MGI Symbol;Acc:MGI:1921449]	-	290	227	214	84	47	81	3.39012	2.8916	2.85638	1.06851	1.01697	1.09741
ENSMUSG00000025150	460.986	464.108	407.285	164.672	132.457	164.96	444.126	154.03	1.51652	2.14156e-21	7.36714e-20	Cbr2	11	120620315	120622940	-	1327	protein_coding	carbonyl reductase 2 [Source:MGI Symbol;Acc:MGI:107200]	-	554	513	430	182	86	171	15.7491	15.8912	13.9572	5.62987	4.52517	5.63387
ENSMUSG00000035314	43.2694	45.2347	21.785	10.8575	10.7814	16.3995	36.763	12.6795	1.52652	0.00288185	0.015127	Gdpd5	7	99030621	99111084	+	6739	protein_coding	glycerophosphodiester phosphodiesterase domain containing 5 [Source:MGI Symbol;Acc:MGI:2686926]	-	52	50	23	12	7	17	0.291088	0.30499	0.147006	0.0730943	0.0725287	0.11029
ENSMUSG00000025964	7198.54	7131.7	7622.86	2559.65	2553.65	2485.98	7317.7	2533.09	1.53062	8.87056e-93	2.2044e-90	Adam23	1	63485050	63635435	+	17907	protein_coding	a disintegrin and metallopeptidase domain 23 [Source:MGI Symbol;Acc:MGI:1345162]	-	8651	7883	8048	2829	1658	2577	18.2247	18.0959	19.3583	6.48497	6.46501	6.29177
ENSMUSG00000048399	63.24	55.1863	87.1401	18.0958	26.1833	27.011	68.5221	23.7634	1.5385	4.06585e-05	0.00034895	Tprg	16	25105567	25241094	+	1837	protein_coding	transformation related protein 63 regulated [Source:MGI Symbol;Acc:MGI:1918588]	-	76	61	92	20	17	28	1.56071	1.365	2.15715	0.446908	0.646171	0.666393
ENSMUSG00000028128	3273.5	3202.62	3371.94	1118.32	1121.26	1146.04	3282.69	1128.54	1.54013	8.74952e-78	1.67448e-75	F3	3	121517186	121528697	+	2527	protein_coding	coagulation factor III [Source:MGI Symbol;Acc:MGI:88381]	-	3934	3540	3560	1236	728	1188	58.728	57.585	60.6801	20.0776	20.1156	20.5538
ENSMUSG00000028037	35.7805	41.6159	45.4644	10.8575	9.24118	21.2229	40.9536	13.7739	1.54319	0.00127092	0.00751181	Ifi44	3	151436559	151455597	-	6129	protein_coding	interferon-induced protein 44 [Source:MGI Symbol;Acc:MGI:2443016]	-	43	46	48	12	6	22	0.264664	0.308517	0.337328	0.0803691	0.0683548	0.156933
ENSMUSG00000056947	515.905	482.202	477.376	179.148	155.56	166.889	491.828	167.199	1.55039	1.22051e-25	5.34777e-24	Mab21l1	3	55689931	55692422	+	2492	protein_coding	mab-21-like 1 [Source:MGI Symbol;Acc:MGI:1333773]	-	620	533	504	198	101	173	9.38556	8.79206	8.71132	3.26148	2.82996	3.03515
ENSMUSG00000039942	27.4595	19.9033	29.3624	9.95269	10.7814	5.78807	25.575	8.84071	1.55254	0.00785603	0.0353235	Ptger4	15	5236142	5273668	-	6648	protein_coding	prostaglandin E receptor 4 (subtype EP4) [Source:MGI Symbol;Acc:MGI:104311]	-	33	22	31	11	7	6	0.187258	0.136033	0.20085	0.0679203	0.0735215	0.0394586
ENSMUSG00000111556	206.362	205.365	202.695	66.9545	55.4471	82.9623	204.808	68.4546	1.56454	1.46564e-12	3.07324e-11	Gm19299	9	67040842	67121798	+	2401	lncRNA	predicted gene, 19299 [Source:MGI Symbol;Acc:MGI:5011484]	-	248	227	214	74	36	86	3.89651	3.88638	3.83904	1.26514	1.04693	1.56599
ENSMUSG00000028047	714.778	765.371	599.561	242.484	234.11	225.735	693.237	234.109	1.5663	1.1761e-28	5.72575e-27	Thbs3	3	89122487	89134144	+	4823	protein_coding	thrombospondin 3 [Source:MGI Symbol;Acc:MGI:98739]	-	859	846	633	268	152	234	6.71881	7.21048	5.65311	2.28095	2.20056	2.12119
ENSMUSG00000102562	22.4668	33.4737	44.5172	15.3814	9.24118	8.6821	33.4859	11.1016	1.56958	0.00336712	0.0172606	Gm37694	16	77482165	77484297	+	2133	TEC	predicted gene, 37694 [Source:MGI Symbol;Acc:MGI:5610922]	-	27	37	47	17	6	9	0.477518	0.713054	0.949092	0.327157	0.196412	0.184473
ENSMUSG00000021904	120.655	131.181	101.348	36.1916	47.7461	36.6578	117.728	40.1985	1.56978	2.98743e-08	4.15892e-07	Sema3g	14	30939817	30952309	+	4540	protein_coding	sema domain, immunoglobulin domain (Ig), short basic domain, secreted, (semaphorin) 3G [Source:MGI Symbol;Acc:MGI:3041242]	-	145	145	107	40	31	38	1.20484	1.31288	1.01515	0.361661	0.476775	0.365939
ENSMUSG00000060429	416.884	417.064	512.421	145.671	164.801	144.702	448.79	151.725	1.57097	5.38225e-22	1.93134e-20	Sntb1	15	55499784	55770345	-	5324	protein_coding	syntrophin, basic 1 [Source:MGI Symbol;Acc:MGI:101781]	-	501	461	541	161	107	150	3.5499	3.55938	4.37684	1.24132	1.40331	1.23178
ENSMUSG00000021136	222.172	215.317	186.593	48.8587	70.849	89.7151	208.027	69.8076	1.57999	5.18844e-11	9.59862e-10	Smoc1	12	81073582	81233188	+	3496	protein_coding	SPARC related modular calcium binding 1 [Source:MGI Symbol;Acc:MGI:1929878]	-	267	238	197	54	46	93	2.88109	2.79845	2.42715	0.634045	0.918743	1.16304
ENSMUSG00000022747	60.7436	47.0441	48.3059	19.0006	15.402	17.3642	52.0312	17.2556	1.58179	0.000116532	0.000897023	St3gal6	16	58288488	58344606	-	6172	protein_coding	ST3 beta-galactoside alpha-2,3-sialyltransferase 6 [Source:MGI Symbol;Acc:MGI:1888707]	-	73	52	51	21	10	18	0.446183	0.346329	0.355914	0.139666	0.113131	0.127505
ENSMUSG00000033715	63.24	64.2333	57.7776	26.2389	6.16078	27.011	61.7503	19.8036	1.58211	0.000202184	0.00148167	Akr1c14	13	4099011	4140688	+	3239	protein_coding	aldo-keto reductase family 1, member C14 [Source:MGI Symbol;Acc:MGI:2145458]	-	76	71	61	29	4	28	0.885155	0.90107	0.811185	0.367523	0.0862297	0.377945
ENSMUSG00000001166	60.7436	56.091	69.1437	9.0479	21.5627	31.8344	61.9928	20.815	1.58281	0.000218802	0.00159224	Oas1c	5	120938259	120950579	-	2405	protein_coding	2'-5' oligoadenylate synthetase 1C [Source:MGI Symbol;Acc:MGI:2149633]	-	73	62	73	10	14	33	1.14505	1.05971	1.3074	0.17068	0.406463	0.599902
ENSMUSG00000000440	41.6052	56.9957	46.4115	16.2862	20.0225	12.5408	48.3375	16.2832	1.5917	0.00022253	0.00161514	Pparg	6	115337912	115467360	+	2953	protein_coding	peroxisome proliferator activated receptor gamma [Source:MGI Symbol;Acc:MGI:97747]	THR-like	50	63	49	18	13	13	0.638738	0.876977	0.714717	0.250211	0.307388	0.192469
ENSMUSG00000026829	153.939	103.135	130.71	38.906	30.8039	56.916	129.262	42.2086	1.59448	7.61802e-08	1.00987e-06	Gbgt1	2	28386903	28395427	+	1337	protein_coding	globoside alpha-1,3-N-acetylgalactosaminyltransferase 1 [Source:MGI Symbol;Acc:MGI:2449143]	-	185	114	138	43	20	59	5.21983	3.50497	4.44579	1.32018	1.04449	1.92931
ENSMUSG00000064043	708.953	664.95	679.124	171.91	281.856	232.487	684.342	228.751	1.59626	1.11986e-23	4.42889e-22	Trerf1	17	47451801	47672883	+	9069	protein_coding	transcriptional regulating factor 1 [Source:MGI Symbol;Acc:MGI:2442086]	-	852	735	717	190	183	241	3.54402	3.3315	3.40534	0.859987	1.40896	1.16182
ENSMUSG00000062184	1922.16	2032.85	2157.66	655.973	725.432	642.476	2037.56	674.627	1.59845	1.87906e-58	2.20326e-56	Hs6st2	X	50476089	50770733	-	7807	protein_coding	heparan sulfate 6-O-sulfotransferase 2 [Source:MGI Symbol;Acc:MGI:1354959]	-	2310	2247	2278	725	471	666	11.1621	11.8312	12.5681	3.81199	4.21254	3.72968
ENSMUSG00000031129	442.68	427.92	439.489	171.005	135.537	123.479	436.696	143.34	1.60106	4.7818e-22	1.72705e-20	Slc9a9	9	94551962	95112498	+	5679	protein_coding	solute carrier family 9 (sodium/hydrogen exchanger), member 9 [Source:MGI Symbol;Acc:MGI:2679732]	-	532	473	464	189	88	128	3.53392	3.42374	3.51923	1.36612	1.08198	0.985416
ENSMUSG00000024598	10015.2	9966.11	9892.29	3117	3778.1	2903.68	9957.87	3266.26	1.61022	1.66945e-63	2.24164e-61	Fbn2	18	58141695	58343559	-	13215	protein_coding	fibrillin 2 [Source:MGI Symbol;Acc:MGI:95490]	-	12036	11016	10444	3445	2453	3010	34.3583	34.2664	34.0409	10.7009	12.961	9.9582
ENSMUSG00000110084	17.4742	31.6643	41.6757	7.23832	16.9422	6.75275	30.2714	10.3111	1.61183	0.00602212	0.0282924	Gm45257	8	103380823	103384820	-	3998	TEC	predicted gene 45257 [Source:MGI Symbol;Acc:MGI:5791093]	-	21	35	44	8	11	7	0.198149	0.359862	0.474036	0.0821381	0.192113	0.0765485
ENSMUSG00000091455	45.7658	60.6145	71.9853	24.4293	26.1833	8.6821	59.4552	19.7649	1.61184	0.000209884	0.00153271	Otogl	10	107596392	107747995	-	8763	protein_coding	otogelin-like [Source:MGI Symbol;Acc:MGI:3647600]	-	55	67	76	27	17	9	0.23677	0.314292	0.373561	0.126476	0.135458	0.0449026
ENSMUSG00000039960	505.92	489.439	476.429	140.242	172.502	170.748	490.596	161.164	1.61342	3.73422e-26	1.67137e-24	Rhou	8	124380668	124390623	+	3806	protein_coding	ras homolog family member U [Source:MGI Symbol;Acc:MGI:1916831]	-	608	541	503	155	112	177	6.02631	5.84305	5.69247	1.67171	2.05474	2.03323
ENSMUSG00000111793	40.7731	38.9018	51.1474	15.3814	12.3216	14.4702	43.6075	14.0577	1.61839	0.00031443	0.00219981	Gm47950	9	113799052	113800066	-	622	lncRNA	predicted gene, 47950 [Source:MGI Symbol;Acc:MGI:6097220]	-	49	43	54	17	8	15	2.97182	2.84177	3.73942	1.12191	0.898064	1.05434
ENSMUSG00000045813	31.62	24.4267	46.4115	16.2862	6.16078	9.64678	34.1528	10.6979	1.62868	0.0027378	0.0145358	Gm9801	7	61744254	61859227	-	3015	lncRNA	predicted gene 9801 [Source:MGI Symbol;Acc:MGI:3647139]	-	38	27	49	18	4	10	0.475459	0.368119	0.700019	0.245066	0.0926361	0.145009
ENSMUSG00000112466	34.9484	23.522	24.6265	12.6671	4.62059	8.6821	27.699	8.65658	1.62995	0.00509456	0.0246368	Gm29674	10	107035773	107041636	-	5188	lncRNA	predicted gene, 29674 [Source:MGI Symbol;Acc:MGI:5588833]	-	42	26	26	14	3	9	0.305398	0.206008	0.215861	0.110771	0.0403765	0.0758445
ENSMUSG00000060441	81.5463	73.2802	91.8759	26.2389	33.8843	20.2582	82.2341	26.7938	1.64339	1.33455e-06	1.4893e-05	Trim5	7	103912593	103937301	-	3690	protein_coding	tripartite motif-containing 5 [Source:MGI Symbol;Acc:MGI:3646853]	-	98	81	97	29	22	21	1.00188	0.902339	1.13226	0.322604	0.416298	0.248814
ENSMUSG00000113061	781.346	760.847	696.173	284.104	194.065	231.523	746.122	236.564	1.64458	2.8484e-29	1.42849e-27	Rps18-ps5	13	28441511	28442117	+	607	protein_coding	ribosomal protein S18, pseudogene 5 [Source:MGI Symbol;Acc:MGI:3649931]	-	939	841	735	314	126	240	58.3571	56.9533	52.1555	21.2343	14.494	17.2864
ENSMUSG00000021469	189.72	191.795	114.608	47.9539	41.5853	66.5628	165.374	52.034	1.65526	3.85889e-09	5.91626e-08	Msx2	13	53620920	53627110	-	3279	protein_coding	msh homeobox 2 [Source:MGI Symbol;Acc:MGI:97169]	Homeobox	228	212	121	53	27	69	2.62307	2.6577	1.58944	0.663486	0.57495	0.920003
ENSMUSG00000032572	22.4668	18.9986	27.4681	11.7623	4.62059	4.82339	22.9778	7.06875	1.65815	0.00978521	0.0421427	Col6a4	9	105866653	105973982	-	8526	protein_coding	collagen, type VI, alpha 4 [Source:MGI Symbol;Acc:MGI:1915803]	-	27	21	29	13	3	5	0.119463	0.101248	0.146505	0.0625887	0.0245688	0.0256393
ENSMUSG00000045136	87.371	126.657	73.8796	29.8581	38.5049	24.117	95.9692	30.8266	1.66081	9.23116e-07	1.05562e-05	Tubb2b	13	34310731	34314449	-	2294	protein_coding	tubulin, beta 2B class IIB [Source:MGI Symbol;Acc:MGI:1920960]	-	105	140	78	33	25	25	1.72668	2.50868	1.46454	0.590498	0.760947	0.476462
ENSMUSG00000022537	1001.02	997.877	945.28	382.726	261.833	279.757	981.393	308.105	1.66183	3.08612e-32	1.75372e-30	Tmem44	16	30330673	30369660	-	8893	protein_coding	transmembrane protein 44 [Source:MGI Symbol;Acc:MGI:1924489]	-	1203	1103	998	423	170	290	5.1031	5.09845	4.83374	1.95249	1.33478	1.42571
ENSMUSG00000075463	27.4595	13.5704	30.3096	10.8575	3.08039	7.71742	23.7798	7.21843	1.66191	0.0109021	0.0461531	4930594M22Rik	14	123150442	123174881	+	4342	lncRNA	RIKEN cDNA 4930594M22 gene [Source:MGI Symbol;Acc:MGI:1925478]	-	33	15	32	12	2	8	0.286708	0.142008	0.31744	0.113446	0.0321623	0.080553
ENSMUSG00000004098	5470.26	5292.46	3711.03	1318.28	1709.62	1549.27	4824.58	1525.72	1.66293	5.95418e-36	3.93401e-34	Col5a3	9	20681346	20726363	-	6809	protein_coding	collagen, type V, alpha 3 [Source:MGI Symbol;Acc:MGI:1858212]	-	6574	5850	3918	1457	1110	1606	36.4219	35.317	24.7846	8.78363	11.3828	10.312
ENSMUSG00000031750	54.9189	66.0426	43.57	9.0479	26.1833	18.3289	54.8439	17.8534	1.66789	0.000157727	0.00118509	Il34	8	111468461	111532556	-	1959	protein_coding	interleukin 34 [Source:MGI Symbol;Acc:MGI:1923777]	-	66	73	46	10	17	19	1.27094	1.53179	1.0114	0.209538	0.605929	0.424034
ENSMUSG00000053475	39.941	37.9971	35.9926	11.7623	7.70098	15.4348	37.9769	11.6327	1.67348	0.000614889	0.00398517	Tnfaip6	2	51928021	51946698	+	1710	protein_coding	tumor necrosis factor alpha induced protein 6 [Source:MGI Symbol;Acc:MGI:1195266]	-	48	42	38	13	5	16	1.05892	1.00964	0.957169	0.312065	0.204165	0.409077
ENSMUSG00000069171	1083.4	940.882	986.009	327.534	277.235	329.92	1003.43	311.563	1.67987	4.18291e-42	3.43081e-40	Nr2f1	13	78337092	78347876	-	5093	protein_coding	nuclear receptor subfamily 2, group F, member 1 [Source:MGI Symbol;Acc:MGI:1352451]	RXR-like	1302	1040	1041	362	180	342	9.64392	8.39404	8.80397	2.91765	2.46778	2.93585
ENSMUSG00000031273	3652.94	3813.28	3675.98	1083.03	1349.21	1054.39	3714.07	1162.21	1.68119	4.33803e-62	5.7324e-60	Col4a6	X	139948399	140257072	-	7973	protein_coding	collagen, type IV, alpha 6 [Source:MGI Symbol;Acc:MGI:2152695]	-	4390	4215	3881	1197	876	1093	20.7711	21.7314	20.9664	6.16269	7.67167	5.99349
ENSMUSG00000075707	71.561	81.4224	71.0381	19.0006	27.7235	24.117	74.6738	23.6137	1.6812	1.63347e-06	1.79876e-05	Dio3	12	110245502	110247531	+	2030	protein_coding	deiodinase, iodothyronine type III [Source:MGI Symbol;Acc:MGI:1306782]	-	86	90	75	21	18	25	1.59815	1.82246	1.59135	0.42464	0.619133	0.538425
ENSMUSG00000051379	1009.34	930.025	1092.09	304.914	351.165	289.403	1010.49	315.161	1.68852	1.48456e-41	1.17146e-39	Flrt3	2	140492834	140513389	-	4865	protein_coding	fibronectin leucine rich transmembrane protein 3 [Source:MGI Symbol;Acc:MGI:1918686]	-	1213	1028	1153	337	228	300	9.40577	8.68603	10.2082	2.84344	3.27235	2.696
ENSMUSG00000060988	161.428	213.508	213.114	75.0976	66.2284	41.4812	196.017	60.9357	1.68915	3.06053e-11	5.76446e-10	Galnt13	2	54326329	55008321	+	7810	protein_coding	polypeptide N-acetylgalactosaminyltransferase 13 [Source:MGI Symbol;Acc:MGI:2139447]	-	194	236	225	83	43	43	0.937059	1.24214	1.24089	0.436239	0.384437	0.240713
ENSMUSG00000050052	36.6126	41.6159	33.1511	11.7623	12.3216	10.6115	37.1265	11.5651	1.68962	0.000516833	0.00341073	Tdrp	8	14002008	14025032	-	4695	protein_coding	testis development related protein [Source:MGI Symbol;Acc:MGI:1919398]	-	44	46	35	13	8	11	0.353536	0.402748	0.321095	0.113659	0.118977	0.102433
ENSMUSG00000068874	607.436	670.378	511.474	147.481	198.685	209.335	596.43	185.167	1.69409	2.20517e-24	8.97705e-23	Selenbp1	3	94840367	94852069	+	2273	protein_coding	selenium binding protein 1 [Source:MGI Symbol;Acc:MGI:96825]	-	730	741	540	163	129	217	12.1155	13.4008	10.2328	2.94365	3.96276	4.1739
ENSMUSG00000021763	14.9779	22.6173	24.6265	9.0479	6.16078	3.85871	20.7406	6.3558	1.69503	0.0113697	0.0477563	Cspg4b	13	113429693	113516245	+	8586	protein_coding	chondroitin sulfate proteoglycan 4B [Source:MGI Symbol;Acc:MGI:3040697]	-	18	25	26	10	4	4	0.0790857	0.119691	0.130432	0.0478087	0.0325294	0.0203681
ENSMUSG00000023243	99.8526	93.1835	64.4079	21.715	20.0225	36.6578	85.8146	26.1318	1.69841	2.09039e-06	2.25129e-05	Kcnk5	14	20190125	20231877	-	3404	protein_coding	potassium channel, subfamily K, member 5 [Source:MGI Symbol;Acc:MGI:1336175]	-	120	103	68	24	13	38	1.32987	1.24382	0.86044	0.289414	0.266662	0.488062
ENSMUSG00000041741	481.789	405.303	444.225	101.336	161.721	149.525	443.772	137.527	1.70518	7.38353e-21	2.47855e-19	Pde3a	6	141194995	141453174	+	12737	protein_coding	phosphodiesterase 3A, cGMP inhibited [Source:MGI Symbol;Acc:MGI:1860764]	-	579	448	469	112	105	155	1.71486	1.44585	1.58601	0.360951	0.575612	0.532042
ENSMUSG00000032548	153.107	135.704	157.231	34.382	67.7686	38.5871	148.681	46.9126	1.70558	1.0289e-09	1.67297e-08	Slco2a1	9	102865911	102973201	+	13545	protein_coding	solute carrier organic anion transporter family, member 2a1 [Source:MGI Symbol;Acc:MGI:1346021]	-	184	150	166	38	44	40	0.512454	0.455222	0.527874	0.11516	0.22682	0.129111
ENSMUSG00000021457	386.929	387.209	302.149	124.861	98.5726	103.221	358.762	108.885	1.71188	4.16477e-20	1.36503e-18	Syk	13	52737209	52802828	+	9362	protein_coding	spleen tyrosine kinase [Source:MGI Symbol;Acc:MGI:99515]	-	465	428	319	138	64	107	1.8737	1.87926	1.46765	0.605073	0.47733	0.499685
ENSMUSG00000103047	34.9484	61.5192	83.3514	15.3814	16.9422	22.1876	59.9396	18.1704	1.71445	8.48935e-05	0.000676305	Gm37310	15	8681590	8684557	-	2968	TEC	predicted gene, 37310 [Source:MGI Symbol;Acc:MGI:5610538]	-	42	68	88	17	11	23	0.533829	0.941795	1.27709	0.235116	0.258783	0.338801
ENSMUSG00000021798	89.0352	106.754	102.295	29.8581	26.1833	33.7637	99.3613	29.935	1.71752	2.39638e-08	3.40152e-07	Ldb3	14	34248560	34310639	-	6105	protein_coding	LIM domain binding 3 [Source:MGI Symbol;Acc:MGI:1344412]	-	107	118	108	33	17	35	0.661172	0.794525	0.761973	0.221884	0.194433	0.250648
ENSMUSG00000061882	62.4078	65.138	38.8342	26.2389	13.8618	9.64678	55.46	16.5825	1.72274	0.000152742	0.00115075	Ccdc62	5	124068742	124107958	+	8505	protein_coding	coiled-coil domain containing 62 [Source:MGI Symbol;Acc:MGI:2684996]	-	75	72	41	29	9	10	0.332662	0.347992	0.20764	0.139966	0.0738883	0.0514052
ENSMUSG00000022893	2328.23	2358.54	2416.24	788.977	669.985	686.851	2367.67	715.271	1.72307	1.24704e-70	2.07633e-68	Adamts1	16	85590715	85600001	-	5302	protein_coding	a disintegrin-like and metallopeptidase (reprolysin type) with thrombospondin type 1 motif, 1 [Source:MGI Symbol;Acc:MGI:109249]	-	2798	2607	2551	872	435	712	19.9079	20.2122	20.7239	6.7511	5.72871	5.87113
ENSMUSG00000005397	411.892	354.64	406.338	126.671	150.939	81.033	390.957	119.548	1.72694	5.85513e-18	1.7224e-16	Nid1	13	13612136	13686854	+	6943	protein_coding	nidogen 1 [Source:MGI Symbol;Acc:MGI:97342]	-	495	392	429	140	98	84	2.68952	2.32087	2.66141	0.827711	0.985568	0.528949
ENSMUSG00000116793	57.4152	63.3286	29.3624	12.6671	10.7814	21.2229	50.0354	14.8905	1.72799	0.000256981	0.00184269	Gm34256	16	31409014	31412038	-	1615	lncRNA	predicted gene, 34256 [Source:MGI Symbol;Acc:MGI:5593415]	-	69	70	31	14	7	22	1.61173	1.78171	0.826781	0.355839	0.302645	0.595568
ENSMUSG00000056856	21.6347	42.5206	38.8342	7.23832	13.8618	10.6115	34.3298	10.5705	1.73137	0.00133821	0.00785266	Jakmip3	7	138542459	138663892	+	6259	protein_coding	janus kinase and microtubule interacting protein 3 [Source:MGI Symbol;Acc:MGI:1921254]	-	26	47	41	8	9	11	0.156706	0.308677	0.28215	0.0524666	0.100403	0.0768368
ENSMUSG00000006457	240.478	206.27	232.058	67.8592	53.9069	80.0683	226.269	67.2781	1.73199	2.56184e-15	6.49233e-14	Actn3	19	4911244	4927937	-	2901	protein_coding	actinin alpha 3 [Source:MGI Symbol;Acc:MGI:99678]	-	289	228	245	75	35	83	3.75808	3.23071	3.63764	1.06123	0.842419	1.25087
ENSMUSG00000064358	3818.53	1857.34	1510.74	803.454	381.969	972.396	2395.54	719.273	1.73497	0.00185494	0.0103919	mt-Co3	MT	8607	9390	+	784	protein_coding	mitochondrially encoded cytochrome c oxidase III [Source:MGI Symbol;Acc:MGI:102502]	-	4589	2053	1595	888	248	1008	220.81	107.643	87.6286	46.4937	22.0873	56.2116
ENSMUSG00000063564	26.6273	34.3784	18.9435	7.23832	9.24118	7.71742	26.6497	8.06564	1.74188	0.00314234	0.0162698	Col23a1	11	51180747	51474745	+	5736	protein_coding	collagen, type XXIII, alpha 1 [Source:MGI Symbol;Acc:MGI:2653243]	-	32	38	20	8	6	8	0.210454	0.272324	0.150183	0.0572504	0.0730381	0.0609765
ENSMUSG00000031530	176.406	167.368	137.34	34.382	83.1706	30.8697	160.372	49.4741	1.74688	2.69131e-08	3.78147e-07	Dusp4	8	35274451	35287048	+	2740	protein_coding	dual specificity phosphatase 4 [Source:MGI Symbol;Acc:MGI:2442191]	-	212	185	145	38	54	32	2.91878	2.77544	2.27939	0.569286	1.3761	0.5106
ENSMUSG00000034459	11.6495	26.2361	28.4152	7.23832	3.08039	8.6821	22.1003	6.3336	1.74887	0.0102132	0.0436586	Ifit1	19	34618271	34627409	+	2656	protein_coding	interferon-induced protein with tetratricopeptide repeats 1 [Source:MGI Symbol;Acc:MGI:99450]	-	14	29	30	8	2	9	0.198846	0.448829	0.486513	0.12364	0.0525787	0.148148
ENSMUSG00000024302	255.456	229.792	240.582	66.9545	64.6882	82.9623	241.944	71.535	1.75004	3.48996e-17	9.86552e-16	Dtna	18	23548192	23792772	+	16930	protein_coding	dystrobrevin alpha [Source:MGI Symbol;Acc:MGI:106039]	-	307	254	254	74	42	86	0.684066	0.61672	0.646216	0.179421	0.173221	0.222087
ENSMUSG00000019577	1289.76	1296.43	1308.05	391.774	357.326	404.2	1298.08	384.433	1.75034	5.91438e-60	7.34884e-58	Pdk4	6	5483351	5496309	-	3511	protein_coding	pyruvate dehydrogenase kinase, isoenzyme 4 [Source:MGI Symbol;Acc:MGI:1351481]	-	1550	1433	1381	433	232	419	16.654	16.7775	16.942	5.06238	4.61386	5.21753
ENSMUSG00000111229	47.43	30.7596	29.3624	9.95269	9.24118	12.5408	35.8507	10.5782	1.75168	0.000675347	0.00432149	Gm39323	9	43923032	43952356	-	2942	lncRNA	predicted gene, 39323 [Source:MGI Symbol;Acc:MGI:5622208]	-	57	34	31	11	6	13	0.730884	0.475059	0.453858	0.153479	0.142402	0.193189
ENSMUSG00000081137	18.3063	34.3784	29.3624	5.42874	10.7814	8.6821	27.349	8.29741	1.75355	0.00318823	0.0164653	BC022960	X	168151185	168152999	+	1815	transcribed_processed_pseudogene	cDNA sequence BC022960 [Source:MGI Symbol;Acc:MGI:2670977]	-	22	38	31	6	7	9	0.457259	0.860634	0.735676	0.135698	0.269295	0.216794
ENSMUSG00000002900	4074.82	4113.64	3939.3	1084.84	1292.22	1214.53	4042.59	1197.2	1.75893	1.43499e-85	3.06315e-83	Lamb1	12	31315233	31379643	+	9917	protein_coding	laminin B1 [Source:MGI Symbol;Acc:MGI:96743]	-	4897	4547	4159	1199	839	1259	18.628	18.8476	18.0638	4.96291	5.9073	5.55043
ENSMUSG00000034762	118.159	119.42	63.4607	26.2389	27.7235	34.7284	100.346	29.5636	1.7609	3.225e-07	3.91383e-06	Glis1	4	107291788	107492258	+	3645	protein_coding	GLIS family zinc finger 1 [Source:MGI Symbol;Acc:MGI:2386723]	zf-C2H2	142	132	67	29	18	36	1.46963	1.48863	0.791733	0.326586	0.344812	0.431804
ENSMUSG00000026107	1553.54	1631.16	1695.44	463.252	475.921	498.739	1626.71	479.304	1.76253	1.84723e-67	2.84782e-65	Nabp1	1	51505021	51517584	-	8498	protein_coding	nucleic acid binding protein 1 [Source:MGI Symbol;Acc:MGI:1923258]	-	1867	1803	1790	512	309	517	8.28789	8.72148	9.07272	2.47315	2.53892	2.65984
ENSMUSG00000030711	32.4521	21.7127	32.2039	2.71437	13.8618	9.64678	28.7896	8.74097	1.78533	0.00342536	0.0175214	Sult1a1	7	126272037	126275604	-	1507	protein_coding	sulfotransferase family 1A, phenol-preferring, member 1 [Source:MGI Symbol;Acc:MGI:102896]	-	39	24	34	3	9	10	0.976265	0.65465	0.971778	0.0817157	0.417001	0.290114
ENSMUSG00000033208	1190.74	1139.91	1062.73	327.534	341.924	315.45	1131.13	328.302	1.78807	3.77133e-55	4.15845e-53	S100b	10	76089687	76096993	+	1484	protein_coding	S100 protein, beta polypeptide, neural [Source:MGI Symbol;Acc:MGI:98217]	-	1431	1260	1122	362	222	327	36.3766	34.9018	32.5657	10.0132	10.4454	9.63375
ENSMUSG00000109714	35.7805	42.5206	29.3624	19.9054	7.70098	2.89403	35.8878	10.1668	1.78969	0.00237661	0.0128517	Gm35021	8	36190804	36224671	+	3833	lncRNA	predicted gene, 35021 [Source:MGI Symbol;Acc:MGI:5594180]	-	43	47	31	22	5	3	0.4232	0.504046	0.348357	0.235603	0.0910833	0.0342187
ENSMUSG00000024140	186.391	208.08	204.59	57.9066	52.3667	61.7394	199.687	57.3375	1.79093	1.17935e-15	3.06338e-14	Epas1	17	87061128	87140838	+	5590	protein_coding	endothelial PAS domain protein 1 [Source:MGI Symbol;Acc:MGI:109169]	-	224	230	216	64	34	64	1.51165	1.69133	1.66434	0.469965	0.424693	0.500552
ENSMUSG00000087143	111.502	125.752	126.921	39.8108	47.7461	19.2936	121.392	35.6168	1.79704	1.18343e-08	1.73911e-07	A830082K12Rik	13	78346136	78427510	+	8919	lncRNA	RIKEN cDNA A830082K12 gene [Source:MGI Symbol;Acc:MGI:2443527]	-	134	139	134	44	31	20	0.566768	0.640634	0.647128	0.202504	0.242691	0.0980382
ENSMUSG00000027570	14.1458	28.9502	17.0491	6.33353	6.16078	4.82339	20.0484	5.77257	1.80047	0.00905079	0.0396985	Col9a3	2	180239583	180263982	+	3853	protein_coding	collagen, type IX, alpha 3 [Source:MGI Symbol;Acc:MGI:894686]	-	17	32	18	7	4	5	0.166443	0.341399	0.201222	0.0745756	0.0724884	0.0567352
ENSMUSG00000022144	152.275	131.181	127.869	33.4772	32.3441	50.1633	137.108	38.6615	1.81328	8.49744e-11	1.54288e-09	Gdnf	15	7840327	7867056	+	3674	protein_coding	glial cell line derived neurotrophic factor [Source:MGI Symbol;Acc:MGI:107430]	-	183	145	135	37	21	52	1.87901	1.62233	1.58269	0.41339	0.399106	0.618793
ENSMUSG00000097777	19.1384	28.0455	33.1511	6.33353	13.8618	3.85871	26.7783	8.018	1.81359	0.00357183	0.0181702	Gm16794	9	95824098	95841446	-	5225	lncRNA	predicted gene, 16794 [Source:MGI Symbol;Acc:MGI:4439718]	-	23	31	35	7	9	4	0.166057	0.243886	0.288525	0.0549932	0.120272	0.03347
ENSMUSG00000024245	41.6052	27.1408	23.6794	9.95269	1.5402	13.5055	30.8085	8.33279	1.81412	0.0028319	0.0149213	Tmem178	17	81252061	81309245	+	1696	protein_coding	transmembrane protein 178 [Source:MGI Symbol;Acc:MGI:1915277]	-	50	30	25	11	1	14	1.11214	0.727121	0.634915	0.266235	0.0411701	0.360897
ENSMUSG00000072720	181.399	179.129	144.918	41.6203	55.4471	48.2339	168.482	48.4338	1.81536	3.86243e-13	8.41746e-12	Myo18b	5	112836742	113044228	-	10698	protein_coding	myosin XVIIIb [Source:MGI Symbol;Acc:MGI:1921626]	-	218	198	153	46	36	50	0.768724	0.760806	0.616013	0.176503	0.234967	0.204338
ENSMUSG00000053863	29.9558	14.4751	29.3624	7.23832	3.08039	9.64678	24.5978	6.65516	1.83334	0.00481072	0.0234206	Mepe	5	104473195	104486477	+	1682	protein_coding	matrix extracellular phosphoglycoprotein with ASARM motif (bone) [Source:MGI Symbol;Acc:MGI:2137384]	-	36	16	31	8	2	10	0.807408	0.391026	0.793847	0.195237	0.0830255	0.259929
ENSMUSG00000109866	143.122	121.229	160.072	38.906	29.2637	48.2339	141.474	38.8012	1.84274	3.85773e-11	7.2008e-10	Gm45714	8	78386320	78389041	+	2722	TEC	predicted gene 45714 [Source:MGI Symbol;Acc:MGI:5804829]	-	172	134	169	43	19	50	2.38373	2.02362	2.67424	0.648452	0.487386	0.803088
ENSMUSG00000034881	91.5315	56.9957	35.0455	16.2862	20.0225	15.4348	61.1909	17.2479	1.8454	3.47173e-05	0.000302374	Tbxa2r	10	81164565	81171006	+	1919	protein_coding	thromboxane A2 receptor [Source:MGI Symbol;Acc:MGI:98496]	-	110	63	37	18	13	16	2.16239	1.34951	0.830478	0.385031	0.473016	0.364524
ENSMUSG00000039155	52.4226	37.0924	50.2002	6.33353	16.9422	16.3995	46.5718	13.2251	1.8512	0.000113033	0.000873725	Cdh26	2	178072324	178129159	+	3012	protein_coding	cadherin-like 26 [Source:MGI Symbol;Acc:MGI:2685856]	-	63	41	53	7	11	17	0.789045	0.559552	0.757918	0.0953983	0.255003	0.24676
ENSMUSG00000009281	123.151	111.277	55.8833	13.5718	30.8039	36.6578	96.7707	27.0112	1.85795	3.04818e-06	3.20204e-05	Rarres2	6	48546630	48549723	-	2656	protein_coding	retinoic acid receptor responder (tazarotene induced) 2 [Source:MGI Symbol;Acc:MGI:1918910]	-	148	123	59	15	20	38	2.10208	1.90366	0.956809	0.231825	0.525787	0.625514
ENSMUSG00000097988	80.7142	76.899	79.5627	19.9054	26.1833	20.2582	79.0586	22.1157	1.85924	8.29715e-08	1.09294e-06	Gm10535	1	135036699	135041116	+	915	lncRNA	predicted gene 10535 [Source:MGI Symbol;Acc:MGI:3642442]	-	97	85	84	22	17	21	3.99914	3.81864	3.95421	0.986959	1.29729	1.00341
ENSMUSG00000048482	25.7952	34.3784	25.5737	1.80958	6.16078	15.4348	28.5824	7.80174	1.86318	0.00419773	0.0208633	Bdnf	2	109505045	109557352	+	6217	protein_coding	brain derived neurotrophic factor [Source:MGI Symbol;Acc:MGI:88145]	-	31	38	27	2	4	16	0.188104	0.251255	0.187061	0.0132053	0.0449249	0.112518
ENSMUSG00000113581	201.369	200.842	134.499	52.4778	35.4245	56.916	178.903	48.2728	1.86748	2.72257e-12	5.57575e-11	Dio3os	12	110241818	110244609	-	2735	lncRNA	deiodinase, iodothyronine type III, opposite strand [Source:MGI Symbol;Acc:MGI:2664395]	-	242	222	142	58	23	59	3.33791	3.33662	2.23631	0.870499	0.587189	0.94314
ENSMUSG00000057657	226.332	199.937	300.254	73.288	58.5275	65.5981	242.175	65.8045	1.86812	4.27277e-16	1.1493e-14	Rps18-ps3	8	107989425	107989880	-	456	processed_pseudogene	ribosomal protein S18, pseudogene 3 [Source:MGI Symbol;Acc:MGI:3642474]	-	272	221	317	81	38	68	22.502	19.9223	29.943	7.29152	5.81871	6.51967
ENSMUSG00000027208	3370.86	3436.03	4075.69	956.363	954.922	1066.93	3627.52	992.74	1.86813	3.46162e-76	6.54955e-74	Fgf7	2	125876578	125933105	+	3248	protein_coding	fibroblast growth factor 7 [Source:MGI Symbol;Acc:MGI:95521]	-	4051	3798	4303	1057	620	1106	47.0503	48.0674	57.0633	13.3585	13.3286	14.8875
ENSMUSG00000083722	22.4668	28.0455	21.785	6.33353	7.70098	5.78807	24.0991	6.60753	1.88571	0.00236167	0.0127793	Adgrd2-ps	2	38559429	38578532	+	3465	transcribed_unitary_pseudogene	adhesion G protein-coupled receptor D2, pseudogene [Source:MGI Symbol;Acc:MGI:2685845]	-	27	31	23	7	5	6	0.293952	0.367764	0.285908	0.0829263	0.100757	0.0757058
ENSMUSG00000024610	107.342	98.6116	75.774	32.5724	23.1029	19.2936	93.909	24.9896	1.90005	2.6749e-08	3.76157e-07	Cd74	18	60936920	60945724	+	1679	protein_coding	CD74 antigen (invariant polypeptide of major histocompatibility complex, class II antigen-associated) [Source:MGI Symbol;Acc:MGI:96534]	-	129	109	80	36	15	20	2.89838	2.66862	2.0523	0.880135	0.623804	0.520788
ENSMUSG00000041144	24.9631	18.0939	19.8907	4.52395	9.24118	3.85871	20.9826	5.87461	1.90486	0.00497908	0.0241766	Dnah7b	1	46105475	46412710	+	19984	protein_coding	dynein, axonemal, heavy chain 7B [Source:MGI Symbol;Acc:MGI:2684953]	-	30	20	21	5	6	4	0.0566311	0.0411395	0.0452625	0.0102703	0.0209641	0.00875103
ENSMUSG00000040569	2832.48	2695.99	3263.96	854.122	751.616	730.261	2930.81	778.666	1.91024	2.15662e-73	3.81997e-71	Slc26a7	4	14502430	14621805	-	5431	protein_coding	solute carrier family 26, member 7 [Source:MGI Symbol;Acc:MGI:2384791]	-	3404	2980	3446	944	488	757	23.6443	22.5553	27.3298	7.13493	6.27404	6.09393
ENSMUSG00000035948	99.8526	110.373	146.812	42.5251	24.6431	26.0463	119.012	31.0715	1.9126	1.72233e-09	2.75473e-08	Acss3	10	106769378	106959529	-	7196	protein_coding	acyl-CoA synthetase short-chain family member 3 [Source:MGI Symbol;Acc:MGI:2685720]	-	120	122	155	47	16	27	0.629081	0.696915	0.927773	0.268105	0.155252	0.164042
ENSMUSG00000040428	635.728	595.288	535.154	157.433	181.743	134.09	588.723	157.756	1.91276	1.26615e-34	7.8662e-33	Plekha4	7	45175754	45203653	+	6371	protein_coding	pleckstrin homology domain containing, family A (phosphoinositide binding specific) member 4 [Source:MGI Symbol;Acc:MGI:1916467]	-	764	658	565	174	118	139	4.52379	4.24551	3.81981	1.12109	1.29325	0.953869
ENSMUSG00000059013	105.677	90.4694	57.7776	19.9054	26.1833	22.1876	84.6414	22.7588	1.91342	1.72714e-07	2.18517e-06	Sh2d3c	2	32611067	32645524	+	5233	protein_coding	SH2 domain containing 3C [Source:MGI Symbol;Acc:MGI:1351631]	-	127	100	61	22	17	23	0.915523	0.785526	0.502089	0.172572	0.226833	0.192158
ENSMUSG00000114161	785.507	778.941	838.249	217.15	209.467	210.3	800.899	212.305	1.91385	3.7966e-51	3.87812e-49	Gm48662	13	31256713	31261828	-	4472	lncRNA	predicted gene, 48662 [Source:MGI Symbol;Acc:MGI:6098277]	-	944	861	885	240	136	218	7.96318	7.9143	8.52399	2.20296	2.12346	2.13126
ENSMUSG00000053007	139.794	130.276	171.439	46.1443	33.8843	35.6931	147.169	38.5739	1.91642	2.18117e-12	4.50018e-11	Creb5	6	53264255	53677361	+	25021	protein_coding	cAMP responsive element binding protein 5 [Source:MGI Symbol;Acc:MGI:2443973]	TF_bZIP	168	144	181	51	22	37	0.253292	0.236575	0.311584	0.0836687	0.061394	0.0646515
ENSMUSG00000100005	38.2768	30.7596	44.5172	10.8575	9.24118	9.64678	37.8512	9.91515	1.92325	0.000140887	0.00107015	B130024G19Rik	7	70014658	70139720	+	9499	lncRNA	RIKEN cDNA B130024G19 gene [Source:MGI Symbol;Acc:MGI:3604353]	-	46	34	47	12	6	10	0.182682	0.147134	0.213119	0.0518562	0.0441043	0.046026
ENSMUSG00000038486	40.7731	44.33	37.887	18.0958	7.70098	5.78807	40.9967	10.5283	1.92588	0.000205255	0.0015022	Sv2a	3	96088467	96102837	+	4636	protein_coding	synaptic vesicle glycoprotein 2 a [Source:MGI Symbol;Acc:MGI:1927139]	-	49	49	40	20	5	6	0.398721	0.434474	0.371636	0.177086	0.0753068	0.0565834
ENSMUSG00000097250	47.43	38.9018	53.9889	1.80958	20.0225	16.3995	46.7736	12.7439	1.93231	0.000455971	0.00305264	Gm26771	3	83681160	83697310	-	1248	lncRNA	predicted gene, 26771 [Source:MGI Symbol;Acc:MGI:5477265]	-	57	43	57	2	13	17	1.72297	1.41633	1.96726	0.0657829	0.727338	0.595547
ENSMUSG00000021379	394.418	341.974	381.711	85.0503	110.894	99.3618	372.701	98.4354	1.93451	4.66327e-27	2.13894e-25	Id4	13	48414704	48419502	+	3849	protein_coding	inhibitor of DNA binding 4 [Source:MGI Symbol;Acc:MGI:99414]	bHLH	474	378	403	94	72	103	4.64565	4.03697	4.50981	1.00248	1.30615	1.16996
ENSMUSG00000025931	482.621	450.537	519.052	89.5742	127.836	161.101	484.07	126.171	1.94311	1.29345e-24	5.35721e-23	Paqr8	1	20960830	21009874	+	5488	protein_coding	progestin and adipoQ receptor family member VIII [Source:MGI Symbol;Acc:MGI:1921479]	-	580	498	548	99	83	167	3.98685	3.73015	4.30098	0.740489	1.05602	1.3304
ENSMUSG00000029206	39.941	44.33	42.6229	14.4766	7.70098	9.64678	42.298	10.6081	1.96024	5.15342e-05	0.000432205	Nsun7	5	66417240	66455369	+	5388	protein_coding	NOL1/NOP2/Sun domain family, member 7 [Source:MGI Symbol;Acc:MGI:1918168]	-	48	49	45	16	5	10	0.33607	0.373835	0.359738	0.121896	0.0647963	0.0811435
ENSMUSG00000063428	67.4005	41.6159	34.0983	6.33353	12.3216	18.3289	47.7049	12.328	1.96098	0.000101271	0.00079052	Ddo	10	40506007	40557843	+	8925	protein_coding	D-aspartate oxidase [Source:MGI Symbol;Acc:MGI:1925528]	-	81	46	36	7	8	19	0.342368	0.211866	0.173738	0.0321949	0.0625878	0.0930737
ENSMUSG00000038233	152.275	156.512	176.174	30.7629	56.9873	39.5518	161.654	42.434	1.96613	2.8288e-13	6.23011e-12	Gask1a	9	121780054	121809275	+	3871	protein_coding	golgi associated kinase 1A [Source:MGI Symbol;Acc:MGI:3041196]	-	183	173	186	34	37	41	1.78338	1.83711	2.06962	0.36054	0.6674	0.463065
ENSMUSG00000035606	32.4521	22.6173	16.102	7.23832	4.62059	5.78807	23.7238	5.88233	1.98905	0.00241035	0.0130004	Ky	9	102382949	102423438	+	5879	protein_coding	kyphoscoliosis peptidase [Source:MGI Symbol;Acc:MGI:96709]	-	39	25	17	8	3	6	0.250252	0.174803	0.124551	0.0558578	0.0356308	0.04462
ENSMUSG00000030157	82.3784	81.4224	67.2494	19.0006	29.2637	11.5761	77.0167	19.9468	1.99819	1.88239e-07	2.36541e-06	Clec2d	6	129157578	129163497	+	1213	protein_coding	C-type lectin domain family 2, member d [Source:MGI Symbol;Acc:MGI:2135589]	-	99	90	71	21	19	12	3.07887	3.04995	2.52115	0.710651	1.09371	0.432516
ENSMUSG00000022636	22.4668	39.8065	28.4152	2.71437	16.9422	4.82339	30.2295	8.15997	2.00145	0.00186172	0.0104194	Alcam	16	52069359	52274437	-	7121	protein_coding	activated leukocyte cell adhesion molecule [Source:MGI Symbol;Acc:MGI:1313266]	-	27	44	30	3	11	5	0.143034	0.253994	0.18146	0.0172933	0.10786	0.030698
ENSMUSG00000027820	14204.9	14073.4	16676.9	3649.02	3748.84	3815.3	14985.1	3737.72	2.00332	1.94771e-121	7.3703e-119	Mme	3	63148958	63293451	+	11542	protein_coding	membrane metallo endopeptidase [Source:MGI Symbol;Acc:MGI:97004]	-	17071	15556	17607	4033	2434	3955	55.7949	55.4023	65.7061	14.3432	14.7247	14.9812
ENSMUSG00000043496	57.4152	70.5661	54.9361	7.23832	15.402	23.1523	60.9725	15.2642	2.00565	5.59915e-06	5.64321e-05	Tril	6	53792453	53797815	-	5363	protein_coding	TLR4 interactor with leucine-rich repeats [Source:MGI Symbol;Acc:MGI:1914123]	-	69	78	58	8	10	24	0.485353	0.597858	0.465824	0.0612322	0.130197	0.195652
ENSMUSG00000103697	19.9705	20.808	29.3624	4.52395	6.16078	6.75275	23.3803	5.81249	2.01629	0.00190227	0.0106285	Gm38020	X	102620032	102624707	-	4676	TEC	predicted gene, 38020 [Source:MGI Symbol;Acc:MGI:5611248]	-	24	23	31	5	4	7	0.193621	0.202192	0.285554	0.0438928	0.0597301	0.0654493
ENSMUSG00000016494	885.359	935.453	944.333	190.006	252.592	243.099	921.715	228.566	2.02112	2.91246e-51	2.99336e-49	Cd34	1	194621127	194643587	+	7290	protein_coding	CD34 antigen [Source:MGI Symbol;Acc:MGI:88329]	-	1064	1034	997	210	164	252	5.50593	5.83048	5.89073	1.18247	1.57081	1.51131
ENSMUSG00000051159	54.9189	44.33	24.6265	9.0479	12.3216	9.64678	41.2918	10.3387	2.02259	9.72129e-05	0.000763488	Cited1	X	101290987	101295787	-	1754	protein_coding	Cbp/p300-interacting transactivator with Glu/Asp-rich carboxy-terminal domain 1 [Source:MGI Symbol;Acc:MGI:108023]	-	66	49	26	10	8	10	1.41948	1.14836	0.638477	0.234028	0.31847	0.24926
ENSMUSG00000033717	52.4226	39.8065	30.3096	12.6671	10.7814	6.75275	40.8462	10.0671	2.02695	7.63065e-05	0.000614958	Adra2a	19	54032582	54037413	+	4832	protein_coding	adrenergic receptor, alpha 2a [Source:MGI Symbol;Acc:MGI:87934]	-	63	44	32	14	7	7	0.491847	0.374315	0.285249	0.118932	0.101153	0.0633363
ENSMUSG00000046070	207.194	178.225	114.608	53.3826	43.1255	26.0463	166.676	40.8515	2.0315	3.6574e-11	6.8499e-10	Igfals	17	25084971	25100984	+	3167	protein_coding	insulin-like growth factor binding protein, acid labile subunit [Source:MGI Symbol;Acc:MGI:107973]	-	249	197	121	59	28	27	2.96598	2.55699	1.64565	0.764718	0.61733	0.372732
ENSMUSG00000110411	68.2326	64.2333	147.759	38.0012	24.6431	5.78807	93.4084	22.8108	2.03225	2.05232e-05	0.000186625	Gm45457	8	46232265	46235353	+	3089	TEC	predicted gene 45457 [Source:MGI Symbol;Acc:MGI:5791293]	-	82	71	156	42	16	6	1.00141	0.944826	2.17524	0.558122	0.361668	0.0849209
ENSMUSG00000027656	394.418	444.205	273.733	92.2886	69.3088	105.15	370.785	88.9158	2.04434	5.41529e-21	1.83261e-19	Ccn5	2	163662781	163675066	+	1924	protein_coding	cellular communication network factor 5 [Source:MGI Symbol;Acc:MGI:1328326]	-	474	491	289	102	45	109	9.29372	10.4903	6.46985	2.17617	1.63311	2.47687
ENSMUSG00000024292	66.5684	52.4722	56.8305	12.6671	16.9422	13.5055	58.6237	14.3716	2.05122	7.97391e-07	9.1943e-06	Cyp4f14	17	33124044	33136316	-	2419	protein_coding	cytochrome P450, family 4, subfamily f, polypeptide 14 [Source:MGI Symbol;Acc:MGI:1927669]	-	80	58	60	14	11	14	1.24759	0.985606	1.06836	0.237569	0.317515	0.253031
ENSMUSG00000085440	34.9484	29.8549	71.9853	16.2862	4.62059	10.6115	45.5962	10.5061	2.05831	0.000142677	0.00108195	Sorbs2os	8	46176362	46272334	-	2474	lncRNA	sorbin and SH3 domain containing 2, opposite strand [Source:MGI Symbol;Acc:MGI:2443013]	-	42	33	76	18	3	11	0.640422	0.548309	1.32317	0.298655	0.0846699	0.19439
ENSMUSG00000050578	26467.6	26480.4	29423	6699.07	6300.94	6719.95	27457	6573.32	2.06203	1.33129e-160	8.86636e-158	Mmp13	9	7272514	7283331	+	2673	protein_coding	matrix metallopeptidase 13 [Source:MGI Symbol;Acc:MGI:1340026]	-	31808	29270	31064	7404	4091	6966	448.904	450.127	500.564	113.701	106.866	113.937
ENSMUSG00000112297	15.81	21.7127	14.2076	0.90479	6.16078	5.78807	17.2434	4.28455	2.06857	0.00912458	0.039938	Gm17816	12	4275785	4278401	+	2603	processed_pseudogene	predicted gene, 17816 [Source:MGI Symbol;Acc:MGI:5010001]	-	19	24	15	1	4	6	0.275357	0.379008	0.248209	0.0157697	0.107298	0.100776
ENSMUSG00000021940	23.2989	30.7596	23.6794	6.33353	7.70098	4.82339	25.9126	6.28597	2.06891	0.000836709	0.00521768	Ptpn20	14	33311164	33362711	+	3338	protein_coding	protein tyrosine phosphatase, non-receptor type 20 [Source:MGI Symbol;Acc:MGI:1196295]	-	28	34	25	7	5	5	0.316438	0.418701	0.322593	0.0860814	0.10459	0.0654885
ENSMUSG00000024600	29.1237	35.2831	52.0946	10.8575	13.8618	3.85871	38.8338	9.52599	2.06995	0.000168381	0.00125607	Slc27a6	18	58689329	58745845	+	2485	protein_coding	solute carrier family 27 (fatty acid transporter), member 6 [Source:MGI Symbol;Acc:MGI:3036230]	-	35	39	55	12	9	4	0.531322	0.645133	0.953317	0.198222	0.252885	0.0703744
ENSMUSG00000001663	627.407	645.047	491.584	123.051	164.801	136.02	588.012	141.291	2.07209	3.98799e-35	2.53435e-33	Gstt1	10	75619647	75634418	-	1528	protein_coding	glutathione S-transferase, theta 1 [Source:MGI Symbol;Acc:MGI:107379]	-	754	713	519	136	107	141	18.6151	19.1813	14.63	3.65353	4.88954	4.03438
ENSMUSG00000024803	103.181	136.609	127.869	20.8102	27.7235	38.5871	122.553	29.0403	2.07555	3.40169e-11	6.39257e-10	Ankrd1	19	36089361	36097499	-	2886	protein_coding	ankyrin repeat domain 1 (cardiac muscle) [Source:MGI Symbol;Acc:MGI:1097717]	-	124	151	135	23	18	40	1.62085	2.15076	2.01483	0.327137	0.435496	0.605962
ENSMUSG00000015709	32.4521	30.7596	30.3096	3.61916	9.24118	9.64678	31.1738	7.50237	2.08924	0.000314447	0.00219981	Arnt2	7	83895486	84059384	-	7689	protein_coding	aryl hydrocarbon receptor nuclear translocator 2 [Source:MGI Symbol;Acc:MGI:107188]	bHLH	39	34	32	4	6	10	0.191342	0.181769	0.179259	0.0213544	0.0544865	0.0568606
ENSMUSG00000063605	203.034	216.222	197.012	33.4772	53.9069	58.8454	205.423	48.7432	2.0898	2.83166e-17	8.05934e-16	Ccdc102a	8	95629497	95644726	-	2504	protein_coding	coiled-coil domain containing 102A [Source:MGI Symbol;Acc:MGI:2686927]	-	244	239	208	37	35	61	3.67597	3.92351	3.57792	0.606548	0.975981	1.06507
ENSMUSG00000029377	57.4152	55.1863	71.9853	11.7623	21.5627	11.5761	61.5289	14.9671	2.09024	6.67934e-07	7.77699e-06	Ereg	5	91222481	91241505	+	4128	protein_coding	epiregulin [Source:MGI Symbol;Acc:MGI:107508]	-	69	61	76	13	14	12	0.630559	0.607437	0.793004	0.129271	0.236808	0.127093
ENSMUSG00000024112	177.238	194.509	143.023	32.5724	35.4245	52.0926	171.59	40.0299	2.09167	1.13016e-14	2.72317e-13	Cacna1h	17	25593259	25652757	-	9763	protein_coding	calcium channel, voltage-dependent, T type, alpha 1H subunit [Source:MGI Symbol;Acc:MGI:1928842]	-	213	215	151	36	23	54	0.823024	0.905246	0.666185	0.151362	0.164495	0.24182
ENSMUSG00000021390	16077.1	15023.3	17280.3	3597.44	3514.73	4091.2	16126.9	3734.46	2.10976	3.06531e-129	1.30865e-126	Ogn	13	49761522	49777977	+	2566	protein_coding	osteoglycin [Source:MGI Symbol;Acc:MGI:109278]	-	19321	16606	18244	3976	2282	4241	284.046	266.023	306.242	63.6044	62.0964	72.2592
ENSMUSG00000004151	104.013	82.3271	125.027	19.9054	30.8039	22.1876	103.789	24.299	2.12486	2.48805e-10	4.31971e-09	Etv1	12	38829379	38920483	+	13296	protein_coding	ets variant 1 [Source:MGI Symbol;Acc:MGI:99254]	ETS	125	91	132	22	20	23	0.354654	0.28134	0.427616	0.0679203	0.105031	0.075629
ENSMUSG00000017737	779.682	839.556	648.815	183.672	137.077	192.936	756.017	171.228	2.12773	1.08337e-41	8.71404e-40	Mmp9	2	164782700	164797770	+	3539	protein_coding	matrix metallopeptidase 9 [Source:MGI Symbol;Acc:MGI:97011]	-	937	928	685	203	89	200	9.98793	10.779	8.33703	2.35458	1.75597	2.47076
ENSMUSG00000087142	24.9631	19.9033	17.0491	5.42874	6.16078	2.89403	20.6385	4.82785	2.12792	0.00250824	0.0134717	Gm12454	4	43504428	43508763	-	2593	lncRNA	predicted gene 12454 [Source:MGI Symbol;Acc:MGI:3649695]	-	30	22	18	6	4	3	0.436451	0.348764	0.299	0.0949831	0.107712	0.0505825
ENSMUSG00000022512	38.2768	35.2831	40.7285	10.8575	4.62059	9.64678	38.0961	8.37495	2.13102	4.91107e-05	0.000413185	Cldn1	16	26175392	26190591	-	4841	protein_coding	claudin 1 [Source:MGI Symbol;Acc:MGI:1276109]	-	46	39	43	12	3	10	0.358459	0.331162	0.382591	0.101752	0.0432707	0.0903122
ENSMUSG00000043017	13.3137	18.9986	14.2076	5.42874	3.08039	1.92936	15.5066	3.4795	2.13353	0.00897948	0.0394169	Ptgir	7	16640415	16644830	+	3334	protein_coding	prostaglandin I receptor (IP) [Source:MGI Symbol;Acc:MGI:99535]	-	16	21	15	6	2	2	0.181038	0.25892	0.193788	0.0738726	0.0418863	0.0262268
ENSMUSG00000120048	14.1458	17.1892	11.3661	1.80958	3.08039	4.82339	14.2337	3.23779	2.13837	0.0117056	0.0490187	ENSMUSG00000120048	4	48041113	48042915	-	1803	lncRNA	novel transcript	-	17	19	12	2	2	5	0.355688	0.433181	0.286673	0.0455336	0.0774536	0.121243
ENSMUSG00000074896	47.43	44.33	42.6229	9.95269	6.16078	13.5055	44.7943	9.87299	2.14027	1.03475e-05	9.93571e-05	Ifit3	19	34560931	34566131	+	1745	protein_coding	interferon-induced protein with tetratricopeptide repeats 3 [Source:MGI Symbol;Acc:MGI:1101055]	-	57	49	45	11	4	14	1.23224	1.15428	1.11076	0.258759	0.160056	0.350763
ENSMUSG00000048572	73.2252	97.7069	85.2457	14.4766	29.2637	16.3995	85.3926	20.0466	2.14345	6.61775e-09	9.95353e-08	Tmem252	19	24651372	24659597	+	5034	protein_coding	transmembrane protein 252 [Source:MGI Symbol;Acc:MGI:3583948]	-	88	108	90	16	19	17	0.659456	0.881905	0.770071	0.130468	0.263541	0.147644
ENSMUSG00000033590	11.6495	18.9986	15.1548	5.42874	1.5402	2.89403	15.2676	3.28766	2.14494	0.00976834	0.0420809	Myo5c	9	75139302	75212733	+	9697	protein_coding	myosin VC [Source:MGI Symbol;Acc:MGI:2442485]	-	14	21	16	6	1	3	0.0544637	0.0890211	0.0710696	0.0253987	0.00720062	0.0135259
ENSMUSG00000062151	242.142	282.264	349.507	61.5257	77.0098	60.7747	291.305	66.4367	2.14701	8.00836e-23	3.05124e-21	Unc13c	9	73386704	73876248	-	8796	protein_coding	unc-13 homolog C [Source:MGI Symbol;Acc:MGI:2149021]	-	291	312	369	68	50	63	1.24803	1.45808	1.80693	0.317337	0.39691	0.313139
ENSMUSG00000020810	87.371	83.2318	61.5663	12.6671	20.0225	20.2582	77.3897	17.6493	2.15279	1.74539e-08	2.51173e-07	Cygb	11	116536421	116545139	-	2331	protein_coding	cytoglobin [Source:MGI Symbol;Acc:MGI:2149481]	-	105	92	65	14	13	21	1.69927	1.6224	1.20108	0.246538	0.389411	0.393875
ENSMUSG00000056271	24.131	10.8563	17.9963	4.52395	4.62059	2.89403	17.6612	4.01286	2.15538	0.00537258	0.0258387	Lman1l	9	57514368	57528057	-	1685	protein_coding	lectin, mannose-binding 1 like [Source:MGI Symbol;Acc:MGI:2667537]	-	29	12	19	5	3	3	0.649254	0.292747	0.485685	0.121806	0.124317	0.07784
ENSMUSG00000063611	122.319	139.323	143.971	28.0485	30.8039	31.8344	135.204	30.2289	2.16358	2.14822e-14	5.08065e-13	Gm10134	2	28396107	28397785	+	1679	lncRNA	predicted gene 10134 [Source:MGI Symbol;Acc:MGI:3642322]	-	147	154	152	31	20	33	3.30281	3.77035	3.89937	0.757894	0.831739	0.8593
ENSMUSG00000027832	6901.48	7050.28	6350.8	1538.14	1640.31	1357.3	6767.52	1511.92	2.16465	4.41237e-124	1.79185e-121	Ptx3	3	66127331	66133226	+	2682	protein_coding	pentraxin related gene [Source:MGI Symbol;Acc:MGI:104641]	-	8294	7793	6705	1700	1065	1407	116.66	119.442	107.682	26.0188	27.7267	22.9359
ENSMUSG00000039405	1315.56	1394.13	1274.9	289.533	247.972	344.39	1328.2	293.965	2.16537	2.21218e-66	3.31827e-64	Prss23	7	89156991	89176395	-	3767	protein_coding	protease, serine 23 [Source:MGI Symbol;Acc:MGI:1923703]	-	1581	1541	1346	320	161	357	15.8326	16.8158	15.3904	3.487	2.98427	4.14337
ENSMUSG00000027611	15.81	24.4267	10.4189	1.80958	6.16078	3.85871	16.8852	3.94303	2.17194	0.00716971	0.0326342	Procr	2	155593037	155597391	+	2031	protein_coding	protein C receptor, endothelial [Source:MGI Symbol;Acc:MGI:104596]	-	19	27	11	2	4	4	0.352907	0.546469	0.233283	0.040422	0.137517	0.0861056
ENSMUSG00000030621	64.9042	62.4239	56.8305	11.7623	18.4824	11.5761	61.3862	13.9403	2.17964	1.61078e-07	2.0473e-06	Me3	7	89281600	89503567	+	14624	protein_coding	malic enzyme 3, NADP(+)-dependent, mitochondrial [Source:MGI Symbol;Acc:MGI:1916679]	-	78	69	60	13	12	12	0.201208	0.193952	0.17672	0.0364901	0.0572958	0.0358754
ENSMUSG00000087365	681.494	674.902	712.275	133.004	192.525	136.984	689.557	154.171	2.18342	1.40962e-45	1.2098e-43	C430049B03Rik	X	52143205	52146093	-	2782	lncRNA	RIKEN cDNA C430049B03 gene [Source:MGI Symbol;Acc:MGI:1924903]	-	819	746	752	147	125	142	11.1056	11.0228	11.6429	2.16899	3.13733	2.23158
ENSMUSG00000073530	53080.8	51839	58201	11753.2	12789.8	11223.1	54373.6	11922	2.18963	1.02832e-163	7.13399e-161	Pappa2	1	158539297	158808060	-	10294	protein_coding	pappalysin 2 [Source:MGI Symbol;Acc:MGI:3051647]	-	63791	57300	61447	12990	8304	11634	233.772	228.814	257.109	51.7991	56.3262	49.4113
ENSMUSG00000121179	15.81	28.0455	25.5737	3.61916	10.7814	1.92936	23.1431	5.4433	2.20028	0.00212347	0.011683	ENSMUSG00000121179	6	30782687	30785779	+	3093	lncRNA	novel transcript, antisense to Copg2	-	19	31	27	4	7	2	0.231734	0.411996	0.375998	0.0530857	0.158025	0.0282704
ENSMUSG00000085584	31.62	28.0455	44.5172	7.23832	7.70098	7.71742	34.7276	7.55224	2.20246	7.06819e-05	0.000574917	Rtl9	X	141882590	141887293	+	4104	protein_coding	retrotransposon Gag like 9 [Source:MGI Symbol;Acc:MGI:2685231]	-	38	31	47	8	5	8	0.349295	0.310503	0.493278	0.0800166	0.0850688	0.0852244
ENSMUSG00000060470	27.4595	27.1408	27.4681	3.61916	7.70098	6.75275	27.3561	6.0243	2.22291	0.000331373	0.00230177	Adgrg3	8	95744320	95771878	+	6905	protein_coding	adhesion G protein-coupled receptor G3 [Source:MGI Symbol;Acc:MGI:1859670]	-	33	30	29	4	5	7	0.180288	0.178595	0.180899	0.023779	0.0505608	0.0443216
ENSMUSG00000042379	515.073	482.202	558.833	122.147	93.952	112.867	518.702	109.655	2.22652	4.93059e-42	4.02424e-40	Esm1	13	113346193	113354632	+	2097	protein_coding	endothelial cell-specific molecule 1 [Source:MGI Symbol;Acc:MGI:1918940]	-	619	533	590	135	61	117	11.1355	10.4482	12.1187	2.64261	2.03114	2.43932
ENSMUSG00000040694	89.0352	106.754	89.0344	14.4766	20.0225	26.0463	94.9412	20.1818	2.23723	1.55056e-10	2.7233e-09	Apobec2	17	48726259	48739958	-	1597	protein_coding	apolipoprotein B mRNA editing enzyme, catalytic polypeptide 2 [Source:MGI Symbol;Acc:MGI:1343178]	-	107	118	94	16	13	27	2.52752	3.0373	2.53527	0.411256	0.568389	0.739163
ENSMUSG00000057880	124.816	134.799	179.016	37.0964	43.1255	13.5055	146.21	31.2425	2.25652	1.8328e-11	3.52379e-10	Abat	16	8331293	8439432	+	7748	protein_coding	4-aminobutyrate aminotransferase [Source:MGI Symbol;Acc:MGI:2443582]	-	150	149	189	41	28	14	0.730328	0.790511	1.05069	0.217216	0.252334	0.0789987
ENSMUSG00000021676	24.131	38.9018	28.4152	8.14311	10.7814	0.964678	30.4827	6.62972	2.26342	0.000500095	0.00331737	Iqgap2	13	95763682	96028991	-	6910	protein_coding	IQ motif containing GTPase activating protein 2 [Source:MGI Symbol;Acc:MGI:2449975]	-	29	43	30	9	7	1	0.15832	0.255801	0.187001	0.0534641	0.0707339	0.00632708
ENSMUSG00000085129	20.8026	9.04694	18.9435	5.42874	0	3.85871	16.2643	3.09582	2.27856	0.00829896	0.0369855	5031425F14Rik	2	166289371	166301152	+	4136	lncRNA	RIKEN cDNA 5031425F14 gene [Source:MGI Symbol;Acc:MGI:2442533]	-	25	10	20	6	0	4	0.228022	0.0993873	0.208282	0.0595482	0	0.0422825
ENSMUSG00000050315	292.901	354.64	335.3	73.288	69.3088	59.81	327.614	67.469	2.28075	1.3479e-30	7.03529e-29	Synpo2	3	122870168	123029798	-	13089	protein_coding	synaptopodin 2 [Source:MGI Symbol;Acc:MGI:2153070]	-	352	392	354	81	45	62	1.0145	1.23109	1.16493	0.254025	0.240057	0.207094
ENSMUSG00000054863	168.085	164.654	128.816	34.382	30.8039	28.9403	153.852	31.3754	2.29138	1.85801e-16	5.11336e-15	Tafa5	15	87428500	87643565	+	2908	protein_coding	TAFA chemokine like family member 5 [Source:MGI Symbol;Acc:MGI:2146182]	-	202	182	136	38	20	30	2.62044	2.57269	2.0144	0.536398	0.480223	0.451033
ENSMUSG00000035459	110.67	104.04	88.0872	16.2862	13.8618	29.905	100.932	20.0177	2.30491	7.36905e-11	1.34534e-09	Stab2	10	86677062	86843889	-	8757	protein_coding	stabilin 2 [Source:MGI Symbol;Acc:MGI:2178743]	-	133	115	93	18	9	31	0.572945	0.539826	0.457434	0.0843752	0.071762	0.15477
ENSMUSG00000059049	183.063	186.367	233.952	53.3826	32.3441	33.7637	201.127	39.8302	2.31186	1.01254e-18	3.08769e-17	Frem1	4	82816157	82970576	-	13978	protein_coding	Fras1 related extracellular matrix protein 1 [Source:MGI Symbol;Acc:MGI:2670972]	-	220	206	247	59	21	35	0.593737	0.605806	0.76112	0.173263	0.104902	0.109472
ENSMUSG00000029797	85.7068	83.2318	71.0381	9.95269	20.0225	19.2936	79.9922	16.4229	2.31611	1.80033e-09	2.87122e-08	Sspo	6	48425163	48478184	+	15863	protein_coding	SCO-spondin [Source:MGI Symbol;Acc:MGI:2674311]	-	103	92	75	11	13	20	0.244945	0.238404	0.203647	0.0284646	0.0572223	0.0551221
ENSMUSG00000003617	7950.76	7350.64	9732.22	1700.1	1681.89	1631.27	8344.54	1671.09	2.32006	3.42757e-113	1.18894e-110	Cp	3	20011218	20063309	+	9566	protein_coding	ceruloplasmin [Source:MGI Symbol;Acc:MGI:88476]	-	9555	8125	10275	1879	1092	1691	37.6805	34.9144	46.265	8.06295	7.97076	7.72849
ENSMUSG00000086308	54.0868	62.4239	48.3059	11.7623	9.24118	11.5761	54.9389	10.8599	2.32013	2.12794e-07	2.65394e-06	G630016G05Rik	2	115897696	115916393	+	4977	lncRNA	RIKEN cDNA G630016G05 gene [Source:MGI Symbol;Acc:MGI:3603178]	-	65	69	51	13	6	12	0.492677	0.569892	0.441371	0.107219	0.0841766	0.105413
ENSMUSG00000036036	287.908	255.124	278.469	53.3826	58.5275	53.0573	273.834	54.9891	2.32401	1.32743e-28	6.44365e-27	Zfp57	17	37312055	37321527	+	3786	protein_coding	zinc finger protein 57 [Source:MGI Symbol;Acc:MGI:99204]	zf-C2H2	346	282	294	59	38	55	3.44756	3.06182	3.34478	0.639689	0.700827	0.635131
ENSMUSG00000000223	677.333	655.903	733.113	112.194	141.698	157.243	688.783	137.045	2.33437	1.65505e-51	1.72229e-49	Drp2	X	133305300	133357322	+	8553	protein_coding	dystrophin related protein 2 [Source:MGI Symbol;Acc:MGI:107432]	-	814	725	774	124	92	163	3.59023	3.48442	3.89784	0.595115	0.751064	0.833202
ENSMUSG00000048616	18.3063	36.1878	22.7322	3.61916	6.16078	5.78807	25.7421	5.18934	2.33621	0.000462401	0.00309072	Nog	11	89191464	89193158	-	1695	protein_coding	noggin [Source:MGI Symbol;Acc:MGI:104327]	-	22	40	24	4	4	6	0.489632	0.970067	0.609878	0.0968697	0.164777	0.154761
ENSMUSG00000021903	137.297	150.179	161.02	35.2868	35.4245	18.3289	149.499	29.6801	2.35007	1.82591e-15	4.66278e-14	Galnt15	14	31750946	31784154	+	6326	protein_coding	polypeptide N-acetylgalactosaminyltransferase 15 [Source:MGI Symbol;Acc:MGI:1926004]	-	165	166	170	39	23	19	0.983946	1.07867	1.1575	0.253066	0.253867	0.131312
ENSMUSG00000052143	32.4521	27.1408	35.0455	5.42874	7.70098	5.78807	31.5461	6.30593	2.35212	6.08773e-05	0.000500547	Gm9869	9	60728834	60745482	-	680	lncRNA	predicted gene 9869 [Source:MGI Symbol;Acc:MGI:3642719]	-	39	30	37	6	5	6	2.16358	1.81353	2.34366	0.362193	0.513415	0.385766
ENSMUSG00000071723	15.81	22.6173	22.7322	3.61916	4.62059	3.85871	20.3865	4.03282	2.35562	0.00122049	0.00726298	Gspt2	X	93679675	93686850	+	3781	protein_coding	G1 to S phase transition 2 [Source:MGI Symbol;Acc:MGI:1316727]	-	19	25	24	4	3	4	0.189567	0.271797	0.273405	0.0434261	0.0554016	0.0462524
ENSMUSG00000102434	13.3137	21.7127	7.5774	4.52395	1.5402	1.92936	14.2012	2.6645	2.35661	0.00971646	0.0419225	Gm38049	1	36068728	36070099	-	1372	TEC	predicted gene, 38049 [Source:MGI Symbol;Acc:MGI:5611277]	-	16	24	8	5	1	2	0.439929	0.719065	0.251152	0.149594	0.0508925	0.063732
ENSMUSG00000019966	1072.58	1049.44	1260.69	215.34	203.306	237.311	1127.57	218.652	2.36062	1.99723e-73	3.57569e-71	Kitl	10	99851492	99936278	+	5911	protein_coding	kit ligand [Source:MGI Symbol;Acc:MGI:96974]	-	1289	1160	1331	238	132	246	8.22637	8.06693	9.69881	1.65277	1.55927	1.81951
ENSMUSG00000022510	2126.03	2269.88	2570.63	456.919	458.978	436.999	2322.18	450.966	2.36509	2.75857e-109	8.35093e-107	Trp63	16	25502513	25710852	+	8391	protein_coding	transformation related protein 63 [Source:MGI Symbol;Acc:MGI:1330810]	P53	2555	2509	2714	505	298	453	11.4867	12.2913	13.9315	2.47045	2.47976	2.36029
ENSMUSG00000047842	1158.29	1148.06	1109.14	217.15	251.052	195.83	1138.5	221.344	2.3748	4.5836e-81	9.30694e-79	Diras2	13	52658416	52685315	-	4786	protein_coding	DIRAS family, GTP-binding RAS-like 2 [Source:MGI Symbol;Acc:MGI:1915453]	-	1392	1269	1171	240	163	203	10.9719	10.8993	10.5387	2.05843	2.37806	1.85441
ENSMUSG00000031355	20.8026	19.9033	42.6229	5.42874	4.62059	5.78807	27.7762	5.27913	2.37755	0.000298643	0.00210517	Arhgap6	X	167578095	168087431	+	12128	protein_coding	Rho GTPase activating protein 6 [Source:MGI Symbol;Acc:MGI:1196332]	-	25	22	45	6	3	6	0.077762	0.0745667	0.159818	0.0203076	0.0172719	0.0216293
ENSMUSG00000061535	146.45	166.464	117.45	34.382	29.2637	19.2936	143.455	27.6464	2.37877	6.6369e-15	1.63468e-13	C1qtnf7	5	43672881	43776145	+	4162	protein_coding	C1q and tumor necrosis factor related protein 7 [Source:MGI Symbol;Acc:MGI:1925911]	-	176	184	124	38	19	20	1.59524	1.8173	1.28328	0.374782	0.318757	0.210092
ENSMUSG00000034786	29.1237	24.4267	27.4681	7.23832	1.5402	5.78807	27.0062	4.85553	2.38928	0.000256176	0.0018385	Gpsm3	17	34808780	34810728	+	1343	protein_coding	G-protein signalling modulator 3 (AGS3-like, C. elegans) [Source:MGI Symbol;Acc:MGI:2146785]	-	35	27	29	8	1	6	0.983124	0.826417	0.930086	0.244518	0.0519914	0.195324
ENSMUSG00000078868	14.1458	14.4751	26.5209	0.90479	7.70098	2.89403	18.3806	3.83327	2.39068	0.00369754	0.0186954	Gm14412	2	177006313	177016100	-	1581	protein_coding	predicted gene 14412 [Source:MGI Symbol;Acc:MGI:3652251]	zf-C2H2	17	16	28	1	5	3	0.405633	0.416006	0.762829	0.0259636	0.220824	0.0829604
ENSMUSG00000015619	58.2473	24.4267	43.57	9.95269	10.7814	3.85871	42.0814	8.19759	2.39274	2.22938e-05	0.000201735	Gata3	2	9861889	9894845	-	3978	protein_coding	GATA binding protein 3 [Source:MGI Symbol;Acc:MGI:95663]	zf-GATA	70	27	46	11	7	4	0.663819	0.279004	0.498075	0.113508	0.122869	0.0439619
ENSMUSG00000027939	24.9631	24.4267	42.6229	7.23832	7.70098	2.89403	30.6709	5.94444	2.39596	0.000136339	0.00103797	Nup210l	3	90011439	90119355	+	5720	protein_coding	nucleoporin 210-like [Source:MGI Symbol;Acc:MGI:1924845]	-	30	27	45	8	5	3	0.197853	0.194035	0.338858	0.0574105	0.0610354	0.0229301
ENSMUSG00000112532	85.7068	75.0896	103.242	15.3814	16.9422	17.3642	88.0128	16.5626	2.41295	4.02984e-11	7.51363e-10	Gm36283	10	108253112	108289158	+	3907	lncRNA	predicted gene, 36283 [Source:MGI Symbol;Acc:MGI:5595442]	-	103	83	109	17	11	18	0.994513	0.873265	1.20167	0.178609	0.196588	0.201424
ENSMUSG00000041293	16.6421	22.6173	28.4152	0.90479	7.70098	4.82339	22.5582	4.47639	2.42973	0.00109304	0.00660826	Adgrf1	17	43581220	43635628	+	3853	protein_coding	adhesion G protein-coupled receptor F1 [Source:MGI Symbol;Acc:MGI:1924846]	-	20	25	30	1	5	5	0.195816	0.266718	0.335369	0.0106537	0.0906105	0.0567352
ENSMUSG00000046618	15.81	16.2845	17.0491	1.80958	6.16078	1.92936	16.3812	3.29991	2.42995	0.00349763	0.0178527	Olfml2a	2	38821990	38853765	+	5579	protein_coding	olfactomedin-like 2A [Source:MGI Symbol;Acc:MGI:2444741]	-	19	18	18	2	4	2	0.128474	0.132626	0.138969	0.0147154	0.0500623	0.0156731
ENSMUSG00000028525	74.0573	83.2318	101.348	19.0006	9.24118	17.3642	86.2123	15.202	2.45369	1.21002e-10	2.15704e-09	Pde4b	4	101944740	102464456	+	10560	protein_coding	phosphodiesterase 4B, cAMP specific [Source:MGI Symbol;Acc:MGI:99557]	-	89	92	107	21	6	18	0.317938	0.358125	0.436437	0.0816306	0.039673	0.0745229
ENSMUSG00000032011	322.025	328.404	249.107	63.3353	61.6078	37.6224	299.845	54.1885	2.48012	9.67175e-27	4.39985e-25	Thy1	9	43954681	43959876	+	2995	protein_coding	thymus cell antigen 1, theta [Source:MGI Symbol;Acc:MGI:98747]	-	387	363	263	70	40	39	4.87451	4.9822	3.78234	0.959398	0.932547	0.56931
ENSMUSG00000030830	64.9042	45.2347	45.4644	9.0479	12.3216	6.75275	51.8677	9.37407	2.50906	2.23536e-07	2.77132e-06	Itgal	7	126895432	126934310	+	6569	protein_coding	integrin alpha L [Source:MGI Symbol;Acc:MGI:96606]	-	78	50	48	10	8	7	0.447932	0.312883	0.314734	0.0624882	0.0850351	0.0465887
ENSMUSG00000033066	163.925	182.748	194.171	35.2868	27.7235	29.905	180.281	30.9718	2.52571	1.11351e-21	3.91967e-20	Gas7	11	67345917	67575800	+	8057	protein_coding	growth arrest specific 7 [Source:MGI Symbol;Acc:MGI:1202388]	-	197	202	205	39	18	31	0.922379	1.0306	1.09593	0.198696	0.155994	0.168217
ENSMUSG00000102055	9.15315	14.4751	13.2604	3.61916	1.5402	0.964678	12.2962	2.04134	2.54488	0.00942365	0.040935	Gm28913	1	131191067	131194486	+	364	lncRNA	predicted gene 28913 [Source:MGI Symbol;Acc:MGI:5579619]	-	11	16	14	4	1	1	1.14001	1.80688	1.65664	0.451083	0.191825	0.12011
ENSMUSG00000017897	23.2989	53.3769	21.785	2.71437	3.08039	10.6115	32.8203	5.46874	2.54601	0.00016147	0.00121212	Eya2	2	165436952	165613647	+	2963	protein_coding	EYA transcriptional coactivator and phosphatase 2 [Source:MGI Symbol;Acc:MGI:109341]	-	28	59	23	3	2	11	0.356486	0.818524	0.334347	0.0415611	0.0471309	0.162309
ENSMUSG00000032661	9.98526	14.4751	11.3661	2.71437	0	2.89403	11.9421	1.86947	2.54768	0.0108505	0.0459579	Oas3	5	120891163	120915726	-	7069	protein_coding	2'-5' oligoadenylate synthetase 3 [Source:MGI Symbol;Acc:MGI:2180850]	-	12	16	12	3	0	3	0.0640383	0.0930408	0.073118	0.0174205	0	0.0185543
ENSMUSG00000022103	2846.63	2779.22	2333.84	419.823	442.036	497.774	2653.23	453.211	2.54882	2.96558e-114	1.07341e-111	Gfra2	14	71127560	71217278	+	3539	protein_coding	glial cell line derived neurotrophic factor family receptor alpha 2 [Source:MGI Symbol;Acc:MGI:1195462]	-	3421	3072	2464	464	287	516	36.4661	35.6822	29.989	5.38189	5.66251	6.37456
ENSMUSG00000041731	156.436	142.037	147.759	24.4293	16.9422	32.7991	148.744	24.7235	2.55279	6.83846e-18	2.00812e-16	Pgm5	19	24660380	24839219	-	3611	protein_coding	phosphoglucomutase 5 [Source:MGI Symbol;Acc:MGI:1925668]	-	188	157	156	27	11	34	1.96402	1.78724	1.86079	0.306926	0.212703	0.411654
ENSMUSG00000120913	38.2768	27.1408	31.2568	6.33353	7.70098	2.89403	32.2248	5.64285	2.55862	2.98582e-05	0.000263874	ENSMUSG00000120913	4	129276486	129289058	+	1553	lncRNA	novel transcript	-	46	30	33	7	5	3	1.11738	0.794074	0.915258	0.185022	0.224805	0.0844561
ENSMUSG00000047992	9.98526	14.4751	12.3133	2.71437	0	2.89403	12.2579	1.86947	2.58402	0.00925805	0.0403994	Dipk1c	18	84737361	84758561	+	5466	protein_coding	divergent protein kinase domain 1C [Source:MGI Symbol;Acc:MGI:3041188]	-	12	16	13	3	0	3	0.0828186	0.120327	0.102441	0.0225294	0	0.0239957
ENSMUSG00000058794	45.7658	39.8065	40.7285	9.0479	3.08039	7.71742	42.1003	6.61524	2.59907	1.49926e-06	1.65983e-05	Nfe2	15	103156639	103166830	-	2988	protein_coding	nuclear factor, erythroid derived 2 [Source:MGI Symbol;Acc:MGI:97308]	TF_bZIP	55	44	43	10	2	8	0.694382	0.605318	0.619854	0.137378	0.0467366	0.117055
ENSMUSG00000028864	54.9189	49.7582	39.7813	1.80958	12.3216	10.6115	48.1528	8.24754	2.61669	1.62829e-06	1.79424e-05	Hgf	5	16758493	16825150	+	7186	protein_coding	hepatocyte growth factor [Source:MGI Symbol;Acc:MGI:96079]	-	66	55	42	2	8	11	0.346476	0.31462	0.251746	0.0114246	0.0777339	0.0669248
ENSMUSG00000032348	32.4521	12.6657	18.9435	2.71437	7.70098	0.964678	21.3538	3.79334	2.62607	0.00113242	0.00681416	Gsta4	9	78090056	78116631	+	1266	protein_coding	glutathione S-transferase, alpha 4 [Source:MGI Symbol;Acc:MGI:1309515]	-	39	14	20	3	5	1	1.16211	0.454575	0.680452	0.0972714	0.275768	0.0345341
ENSMUSG00000066058	63.24	80.5177	70.0909	9.95269	12.3216	12.5408	71.2829	11.605	2.62862	2.37529e-10	4.13256e-09	Cldn19	4	119112611	119119635	+	4263	protein_coding	claudin 19 [Source:MGI Symbol;Acc:MGI:3033992]	-	76	89	74	11	8	13	0.672535	0.858195	0.747683	0.105919	0.131033	0.133324
ENSMUSG00000054072	5.82473	12.6657	19.8907	1.80958	0	3.85871	12.7937	1.88943	2.64039	0.0101632	0.0434891	Iigp1	18	60509099	60525706	+	5823	protein_coding	interferon inducible GTPase 1 [Source:MGI Symbol;Acc:MGI:1926259]	-	7	14	21	2	0	4	0.045349	0.0988309	0.155337	0.0140988	0	0.0300327
ENSMUSG00000032356	12.4816	14.4751	11.3661	2.71437	0	2.89403	12.7743	1.86947	2.64301	0.00697778	0.0319158	Rasgrf1	9	89791961	89909030	+	11063	protein_coding	RAS protein-specific guanine nucleotide-releasing factor 1 [Source:MGI Symbol;Acc:MGI:99694]	-	15	16	12	3	0	3	0.0511487	0.0594509	0.0467207	0.0111313	0	0.0118558
ENSMUSG00000027111	348.652	331.118	416.757	66.9545	55.4471	52.0926	365.509	58.1647	2.6437	1.81669e-38	1.29264e-36	Itga6	2	71575960	71688760	+	9142	protein_coding	integrin alpha 6 [Source:MGI Symbol;Acc:MGI:96605]	-	419	366	440	74	36	54	1.72898	1.6457	2.07306	0.332268	0.27496	0.258246
ENSMUSG00000022758	99.8526	109.468	53.9889	10.8575	13.8618	17.3642	87.7698	14.0278	2.64918	1.54272e-10	2.71525e-09	P2rx6	16	17379749	17395664	+	3995	protein_coding	purinergic receptor P2X, ligand-gated ion channel, 6 [Source:MGI Symbol;Acc:MGI:1337113]	-	120	121	57	12	9	18	1.13313	1.24503	0.614553	0.1233	0.157302	0.196987
ENSMUSG00000117990	11.6495	10.8563	25.5737	2.71437	3.08039	1.92936	16.0265	2.57471	2.65839	0.00276047	0.0146236	Gm32027	19	36192416	36241837	-	7163	lncRNA	predicted gene, 32027 [Source:MGI Symbol;Acc:MGI:5591186]	-	14	12	27	3	2	2	0.0737309	0.0688648	0.162357	0.0171919	0.0194959	0.0122072
ENSMUSG00000020738	1315.56	130.276	960.435	120.337	123.216	134.09	802.089	125.881	2.67167	0.00158516	0.00905105	Sumo2	11	115413928	115427102	-	1736	protein_coding	small ubiquitin-like modifier 2 [Source:MGI Symbol;Acc:MGI:2158813]	-	1581	144	1014	133	80	139	34.3557	3.40976	25.1588	3.14485	3.21772	3.50063
ENSMUSG00000040855	220.508	239.744	287.941	28.0485	29.2637	57.8807	249.398	38.3976	2.67852	1.48719e-23	5.85383e-22	Reps2	X	161194950	161426645	-	8296	protein_coding	RALBP1 associated Eps domain containing protein 2 [Source:MGI Symbol;Acc:MGI:2663511]	-	265	265	304	31	19	60	1.20502	1.31307	1.57836	0.153388	0.159916	0.316201
ENSMUSG00000109688	29.9558	28.9502	36.9398	6.33353	4.62059	3.85871	31.9486	4.93761	2.67938	1.48143e-05	0.000138963	Gm34597	8	35700457	35712633	-	633	lncRNA	predicted gene, 34597 [Source:MGI Symbol;Acc:MGI:5593756]	-	36	32	39	7	3	4	2.14543	2.07806	2.65376	0.453933	0.330922	0.276273
ENSMUSG00000038587	3662.09	3569.92	3162.62	501.254	616.078	504.527	3464.88	540.62	2.68831	2.53878e-141	1.20773e-138	Akap12	10	4216380	4309470	+	6728	protein_coding	A kinase (PRKA) anchor protein (gravin) 12 [Source:MGI Symbol;Acc:MGI:1932576]	-	4401	3946	3339	554	400	523	24.6764	24.1092	21.3763	3.38004	4.15128	3.39858
ENSMUSG00000110144	32.4521	26.2361	34.0983	9.95269	1.5402	1.92936	30.9288	4.47408	2.69497	7.41303e-05	0.000599742	Gm45564	7	45199958	45201039	-	530	lncRNA	predicted gene 45564 [Source:MGI Symbol;Acc:MGI:5791400]	-	39	29	36	11	1	2	2.77591	2.24923	2.92569	0.851951	0.131744	0.164982
ENSMUSG00000037974	14.1458	18.0939	9.47174	0.90479	1.5402	3.85871	13.9038	2.10123	2.70382	0.00469205	0.0229001	Muc5ac	7	141342709	141372968	+	10752	protein_coding	mucin 5, subtypes A and C, tracheobronchial/gastric [Source:MGI Symbol;Acc:MGI:104697]	-	17	20	10	1	1	4	0.0596453	0.0764631	0.0400601	0.00381776	0.00649409	0.0162649
ENSMUSG00000064179	24.9631	18.9986	9.47174	0	0	7.71742	17.8112	2.57247	2.70589	0.0055846	0.0266185	Tnnt1	7	4507569	4519381	-	2204	protein_coding	troponin T1, skeletal, slow [Source:MGI Symbol;Acc:MGI:1333868]	-	30	21	10	0	0	8	0.513483	0.391669	0.195429	0	0	0.158694
ENSMUSG00000068696	41.6052	40.7112	42.6229	6.33353	4.62059	7.71742	41.6464	6.22385	2.70854	6.07107e-07	7.10353e-06	Gpr88	3	116043303	116047152	-	3504	protein_coding	G-protein coupled receptor 88 [Source:MGI Symbol;Acc:MGI:1927653]	-	50	45	45	7	3	8	0.538297	0.52791	0.553159	0.0820033	0.0597812	0.0998176
ENSMUSG00000060445	64.0721	56.091	49.2531	6.33353	6.16078	12.5408	56.472	8.34504	2.73124	1.54e-08	2.23159e-07	Sycp2	2	177987086	178049478	-	5967	protein_coding	synaptonemal complex protein 2 [Source:MGI Symbol;Acc:MGI:1933281]	-	77	62	52	7	4	13	0.486801	0.427117	0.37536	0.0481548	0.0468071	0.0952508
ENSMUSG00000021055	80.7142	90.4694	71.9853	10.8575	12.3216	13.5055	81.0563	12.2282	2.73214	5.50283e-12	1.09991e-10	Esr2	12	76167193	76224033	-	3368	protein_coding	estrogen receptor 2 (beta) [Source:MGI Symbol;Acc:MGI:109392]	ESR-like	97	100	76	12	8	14	1.08647	1.2205	0.971947	0.146254	0.165854	0.181734
ENSMUSG00000047643	14.9779	25.3314	32.2039	4.52395	4.62059	1.92936	24.1711	3.6913	2.73596	0.000214643	0.00156334	Gm5454	13	103492760	103494212	+	1453	processed_pseudogene	predicted gene 5454 [Source:MGI Symbol;Acc:MGI:3648286]	-	18	28	34	5	3	2	0.46733	0.792143	1.00789	0.141254	0.144166	0.0601791
ENSMUSG00000043541	15.81	11.761	19.8907	6.33353	0	0	15.8206	2.11118	2.76569	0.00540695	0.0259665	Casc1	6	145120560	145156731	-	12207	protein_coding	cancer susceptibility candidate 1 [Source:MGI Symbol;Acc:MGI:2444480]	-	19	13	21	7	0	0	0.0587166	0.043777	0.0740989	0.0235389	0	0
ENSMUSG00000032554	58.2473	47.0441	50.2002	9.0479	7.70098	5.78807	51.8305	7.51232	2.78673	2.1175e-08	3.02111e-07	Trf	9	103081200	103107643	-	3320	protein_coding	transferrin [Source:MGI Symbol;Acc:MGI:98821]	-	70	52	53	10	5	6	0.795383	0.643838	0.687605	0.12364	0.105157	0.0790123
ENSMUSG00000027335	753.887	733.707	488.742	84.1455	80.0902	117.691	658.778	93.9755	2.79932	3.31464e-45	2.81575e-43	Adra1d	2	131387770	131404203	-	1899	protein_coding	adrenergic receptor, alpha 1d [Source:MGI Symbol;Acc:MGI:106673]	-	906	811	516	93	52	122	17.9978	17.5553	11.7038	2.01028	1.91199	2.80877
ENSMUSG00000038608	19.1384	17.1892	27.4681	5.42874	0	2.89403	21.2652	2.77426	2.7999	0.00050889	0.00336365	Dock10	1	80478790	80736244	-	18267	protein_coding	dedicator of cytokinesis 10 [Source:MGI Symbol;Acc:MGI:2146320]	-	23	19	29	6	0	3	0.0474982	0.0427561	0.0683805	0.0134828	0	0.00718018
ENSMUSG00000114474	168.917	166.464	192.276	31.6676	26.1833	17.3642	175.886	25.0717	2.81093	1.53766e-22	5.76622e-21	Gm34388	13	98002349	98013170	-	2215	lncRNA	predicted gene, 34388 [Source:MGI Symbol;Acc:MGI:5593547]	-	203	184	203	35	17	18	3.45731	3.41472	3.94751	0.648622	0.535899	0.355288
ENSMUSG00000037736	141.458	124.848	105.136	17.191	24.6431	12.5408	123.814	18.125	2.8195	1.3249e-16	3.67661e-15	Limch1	5	66903170	67214501	+	11703	protein_coding	LIM and calponin homology domains 1 [Source:MGI Symbol;Acc:MGI:1924819]	-	170	138	111	19	16	13	0.547984	0.484723	0.408533	0.0666429	0.095462	0.0485655
ENSMUSG00000036766	27.4595	55.1863	24.6265	4.52395	3.08039	6.75275	35.7574	4.7857	2.85843	8.19014e-06	8.00269e-05	Dner	1	84347560	84673942	-	4784	protein_coding	delta/notch-like EGF repeat containing [Source:MGI Symbol;Acc:MGI:2152889]	-	33	61	26	5	2	7	0.260219	0.524143	0.23409	0.0429019	0.0291908	0.0639718
ENSMUSG00000021559	19.9705	34.3784	30.3096	4.52395	1.5402	4.82339	28.2195	3.62918	2.87876	3.4723e-05	0.000302374	Dapk1	13	60749761	60911005	+	9012	protein_coding	death associated protein kinase 1 [Source:MGI Symbol;Acc:MGI:1916885]	-	24	38	32	5	1	5	0.100463	0.17333	0.152943	0.0227744	0.00774794	0.0242566
ENSMUSG00000020407	132.305	136.609	113.661	15.3814	12.3216	22.1876	127.525	16.6302	2.90771	3.96571e-18	1.17489e-16	Upp1	11	9068103	9086170	+	1961	protein_coding	uridine phosphorylase 1 [Source:MGI Symbol;Acc:MGI:1097668]	-	159	151	120	17	8	23	3.05869	3.16527	2.63575	0.355852	0.284852	0.512781
ENSMUSG00000047793	13889.5	13653.6	13241.5	1986.01	1828.21	1583.04	13594.9	1799.09	2.91786	6.41777e-230	7.63256e-227	Sned1	1	93163563	93228787	+	9491	protein_coding	sushi, nidogen and EGF-like domains 1 [Source:MGI Symbol;Acc:MGI:3045960]	-	16692	15092	13980	2195	1187	1641	66.3457	65.3651	63.4449	9.49336	8.73266	7.55924
ENSMUSG00000101344	27.4595	31.6643	44.5172	8.14311	3.08039	1.92936	34.547	4.38429	2.9235	7.50835e-06	7.40604e-05	Gm29183	1	73789480	73881076	-	790	lncRNA	predicted gene 29183 [Source:MGI Symbol;Acc:MGI:5579889]	-	33	35	47	9	2	2	1.57581	1.82118	2.56255	0.467641	0.176771	0.110684
ENSMUSG00000029084	11.6495	9.95163	11.3661	0.90479	1.5402	1.92936	10.9891	1.45811	2.92984	0.00684297	0.0315	Cd38	5	44025895	44069717	+	3890	protein_coding	CD38 antigen [Source:MGI Symbol;Acc:MGI:107474]	-	14	11	12	1	1	2	0.135767	0.11624	0.132872	0.0105523	0.0179497	0.0224782
ENSMUSG00000026185	17131.4	16231.1	16770.7	2257.45	2273.33	2003.64	16711.1	2178.14	2.94068	7.46265e-302	1.24253e-298	Igfbp5	1	72897091	72914043	-	6006	protein_coding	insulin-like growth factor binding protein 5 [Source:MGI Symbol;Acc:MGI:96440]	-	20588	17941	17706	2495	1476	2077	129.314	122.793	126.98	17.0523	17.1597	15.1193
ENSMUSG00000100635	10.8174	14.4751	15.1548	1.80958	0	2.89403	13.4824	1.56787	2.96968	0.003237	0.0166706	Gm29157	1	43782075	43782686	+	612	lncRNA	predicted gene 29157 [Source:MGI Symbol;Acc:MGI:5579863]	-	13	16	16	2	0	3	0.801324	1.07468	1.12608	0.134146	0	0.214314
ENSMUSG00000041329	29.9558	13.5704	16.102	4.52395	3.08039	0	19.876	2.53478	2.98726	0.000700793	0.00446812	Atp1b2	11	69490562	69496768	-	4085	protein_coding	ATPase, Na+/K+ transporting, beta 2 polypeptide [Source:MGI Symbol;Acc:MGI:88109]	-	36	15	17	5	2	0	0.33245	0.150942	0.17925	0.050243	0.0341858	0
ENSMUSG00000024164	577.481	588.956	558.833	65.1449	84.7108	64.6334	575.09	71.4964	3.03229	6.19452e-70	1.02118e-67	C3	17	57510970	57535136	-	5143	protein_coding	complement component 3 [Source:MGI Symbol;Acc:MGI:88227]	-	694	651	590	72	55	67	5.09049	5.20326	4.94125	0.574663	0.746713	0.56956
ENSMUSG00000109394	133.969	85.0412	122.186	9.0479	10.7814	21.2229	113.732	13.6841	3.03569	3.89871e-15	9.76144e-14	A230057D06Rik	7	61354267	61578438	-	11357	lncRNA	RIKEN cDNA A230057D06 gene [Source:MGI Symbol;Acc:MGI:2442922]	-	161	94	129	10	7	22	0.534784	0.340232	0.489246	0.0361438	0.043037	0.0846916
ENSMUSG00000052525	6.65684	6.33286	22.7322	1.80958	1.5402	0.964678	11.9073	1.43815	3.04894	0.00663139	0.0307214	Spdya	17	71859056	71896528	+	2198	protein_coding	speedy/RINGO cell cycle regulator family, member A [Source:MGI Symbol;Acc:MGI:1918141]	-	8	7	24	2	1	1	0.137303	0.130913	0.470311	0.0373508	0.0317673	0.0198909
ENSMUSG00000079076	11.6495	9.95163	12.3133	2.71437	0	0.964678	11.3048	1.22635	3.04992	0.00629312	0.0293667	Gm3086	12	70010183	70016510	+	620	transcribed_processed_pseudogene	predicted gene 3086 [Source:MGI Symbol;Acc:MGI:3781262]	-	14	11	13	3	0	1	0.85183	0.72931	0.903136	0.198622	0	0.0705163
ENSMUSG00000086962	42.4373	29.8549	16.102	3.61916	3.08039	3.85871	29.4647	3.51942	3.05223	2.02332e-05	0.00018429	Gm12248	11	57954378	57983960	-	1462	protein_coding	predicted gene 12248 [Source:MGI Symbol;Acc:MGI:3651124]	-	51	33	17	4	2	4	1.31595	0.92785	0.500844	0.112308	0.0955191	0.119617
ENSMUSG00000109321	102.349	70.5661	130.71	16.2862	10.7814	8.6821	101.208	11.9166	3.06738	5.82984e-14	1.33334e-12	A330076H08Rik	7	61579885	61632106	-	4448	lncRNA	RIKEN cDNA A330076H08 gene [Source:MGI Symbol;Acc:MGI:2443193]	-	123	78	138	18	7	9	1.04317	0.720844	1.33634	0.166114	0.109886	0.0884625
ENSMUSG00000061082	27.4595	34.3784	20.8378	3.61916	4.62059	1.92936	27.5586	3.3897	3.07374	1.98058e-05	0.000180992	Plac1	X	52158872	52328988	-	1395	protein_coding	placental specific protein 1 [Source:MGI Symbol;Acc:MGI:1926287]	-	33	38	22	4	3	2	0.892393	1.11975	0.679281	0.117702	0.15016	0.0626812
ENSMUSG00000029309	3698.71	3521.97	3689.24	472.3	357.326	450.505	3636.64	426.71	3.07967	8.37934e-190	8.20683e-187	Sparcl1	5	104226977	104261599	-	2937	protein_coding	SPARC-like 1 [Source:MGI Symbol;Acc:MGI:108110]	-	4445	3893	3895	522	232	467	57.0932	54.4869	57.1222	7.29565	5.51559	6.95175
ENSMUSG00000036109	11.6495	14.4751	10.4189	2.71437	1.5402	0	12.1812	1.41819	3.09604	0.00455515	0.0223265	Mbnl3	X	50206146	50295409	-	8743	protein_coding	muscleblind like splicing factor 3 [Source:MGI Symbol;Acc:MGI:2444912]	-	14	16	11	3	1	0	0.0604065	0.0752265	0.0541918	0.014085	0.00798633	0
ENSMUSG00000021872	27.4595	22.6173	33.1511	4.52395	3.08039	1.92936	27.7426	3.1779	3.11225	1.56798e-05	0.000146012	Rnase10	14	51245208	51248215	+	1665	protein_coding	ribonuclease, RNase A family, 10 (non-active) [Source:MGI Symbol;Acc:MGI:1922269]	-	33	25	35	5	2	2	0.747681	0.617216	0.90543	0.123269	0.0838732	0.0525167
ENSMUSG00000029838	33144.4	32251.4	31346.7	3528.68	4021.45	3625.26	32247.5	3725.13	3.11525	0	0	Ptn	6	36691864	36787155	-	3433	protein_coding	pleiotrophin [Source:MGI Symbol;Acc:MGI:97804]	-	39832	35649	33095	3900	2611	3758	437.698	426.859	415.231	46.6325	53.1056	47.8591
ENSMUSG00000022148	78.2178	75.9943	74.8268	16.2862	7.70098	1.92936	76.3463	8.63885	3.11545	1.14562e-10	2.05103e-09	Fyb	15	6552334	6692794	+	5384	protein_coding	FYN binding protein [Source:MGI Symbol;Acc:MGI:1346327]	-	94	84	79	18	5	2	0.658627	0.641336	0.632009	0.137235	0.0648444	0.0162408
ENSMUSG00000094796	584.137	459.584	470.746	65.1449	50.8265	56.916	504.823	57.6291	3.11562	1.50302e-58	1.77484e-56	BC147527	13	120761928	120770315	+	1595	protein_coding	cDNA sequence BC147527 [Source:MGI Symbol;Acc:MGI:4840510]	-	702	508	497	72	33	59	16.6032	13.0923	13.4214	1.85297	1.44464	1.61723
ENSMUSG00000029660	8.32105	12.6657	11.3661	0	4.62059	0	10.7843	1.5402	3.12215	0.0101885	0.0435641	Tex26	5	149363125	149394444	+	2065	protein_coding	testis expressed 26 [Source:MGI Symbol;Acc:MGI:1923110]	-	10	14	12	0	3	0	0.182682	0.278689	0.250301	0	0.10144	0
ENSMUSG00000084989	162.26	197.223	148.706	25.3341	23.1029	10.6115	169.397	19.6828	3.12224	1.86904e-22	6.96187e-21	Crocc2	1	93096447	93158794	+	7132	protein_coding	ciliary rootlet coiled-coil, rootletin family member 2 [Source:MGI Symbol;Acc:MGI:3045962]	-	195	218	157	28	15	11	1.03143	1.25648	0.948177	0.161155	0.146855	0.0674315
ENSMUSG00000036523	25.7952	27.1408	29.3624	5.42874	1.5402	1.92936	27.4328	2.9661	3.12701	1.88598e-05	0.000173107	Greb1	12	16720616	16850887	-	9580	protein_coding	gene regulated by estrogen in breast cancer protein [Source:MGI Symbol;Acc:MGI:2149712]	-	31	30	31	6	1	2	0.122071	0.128726	0.139379	0.0257089	0.00728857	0.00912737
ENSMUSG00000059146	90.6994	110.373	122.186	10.8575	16.9422	9.64678	107.753	12.4821	3.16074	9.20476e-17	2.56286e-15	Ntrk3	7	77825707	78387760	-	30170	protein_coding	neurotrophic tyrosine kinase, receptor, type 3 [Source:MGI Symbol;Acc:MGI:97385]	-	109	122	129	12	11	10	0.136291	0.166225	0.184169	0.0163269	0.025458	0.0144913
ENSMUSG00000023467	26.6273	22.6173	9.47174	1.80958	3.08039	1.92936	19.5721	2.27311	3.16349	0.000347353	0.00240176	Tulp2	7	45131301	45173056	+	3150	protein_coding	tubby-like protein 2 [Source:MGI Symbol;Acc:MGI:1861600]	Tub	32	25	10	2	2	2	0.383227	0.326243	0.136738	0.0260626	0.044333	0.0277588
ENSMUSG00000050395	27.4595	31.6643	32.2039	0.90479	6.16078	3.85871	30.4426	3.64143	3.17924	6.65856e-06	6.64658e-05	Tnfsf15	4	63642840	63663350	-	5828	protein_coding	tumor necrosis factor (ligand) superfamily, member 15 [Source:MGI Symbol;Acc:MGI:2180140]	-	33	35	34	1	4	4	0.213605	0.246865	0.251282	0.00704333	0.0479234	0.0300069
ENSMUSG00000017344	41.6052	28.0455	25.5737	1.80958	9.24118	0.964678	31.7415	4.00514	3.18268	1.19284e-05	0.00011362	Vtn	11	78389917	78393150	+	2030	protein_coding	vitronectin [Source:MGI Symbol;Acc:MGI:98940]	-	50	31	27	2	6	1	0.92916	0.627736	0.572887	0.0404419	0.206378	0.021537
ENSMUSG00000104610	20.8026	20.808	26.5209	4.52395	1.5402	0.964678	22.7105	2.34294	3.20982	8.78867e-05	0.00069657	Gm567	3	136995400	137006469	+	469	lncRNA	predicted gene 567 [Source:MGI Symbol;Acc:MGI:2685413]	-	25	23	28	5	1	1	2.01087	2.01589	2.5715	0.437618	0.148879	0.0932199
ENSMUSG00000059022	49.0942	42.5206	33.1511	0.90479	7.70098	5.78807	41.5886	4.79795	3.21863	2.73872e-07	3.35046e-06	Kcp	6	29473161	29507951	-	7757	protein_coding	kielin/chordin-like protein [Source:MGI Symbol;Acc:MGI:2141640]	-	59	47	35	1	5	6	0.286929	0.249067	0.194346	0.0052918	0.0450074	0.0338173
ENSMUSG00000062275	7.48894	9.95163	13.2604	0.90479	1.5402	0.964678	10.2337	1.13655	3.22527	0.00673414	0.0310936	Fbxw24	9	109430184	109455125	-	1488	protein_coding	F-box and WD-40 domain protein 24 [Source:MGI Symbol;Acc:MGI:3646659]	-	9	11	14	1	1	1	0.228169	0.303879	0.405253	0.0275864	0.046925	0.0293818
ENSMUSG00000019359	427.702	417.969	372.24	61.5257	33.8843	31.8344	405.97	42.4148	3.22876	5.064e-46	4.39143e-44	Gdpd2	X	99773479	99782501	+	4609	protein_coding	glycerophosphodiester phosphodiesterase domain containing 2 [Source:MGI Symbol;Acc:MGI:1918834]	-	514	462	393	68	22	33	4.207	4.12047	3.67271	0.605619	0.333291	0.313032
ENSMUSG00000078180	5.82473	11.761	12.3133	1.80958	0	0.964678	9.96634	0.924753	3.27119	0.00834168	0.0371361	Gm20900	13	120765730	120766201	-	472	processed_pseudogene	predicted gene, 20900 [Source:MGI Symbol;Acc:MGI:5434256]	-	7	13	13	2	0	1	0.559464	1.13217	1.18632	0.173934	0	0.0926274
ENSMUSG00000026051	2619.47	2702.32	1987.17	218.054	240.271	262.392	2436.32	240.239	3.34323	8.20461e-138	3.69207e-135	Ecrg4	1	43769762	43781738	+	902	protein_coding	ECRG4 augurin precursor [Source:MGI Symbol;Acc:MGI:1926146]	-	3148	2987	2098	241	156	272	131.657	136.126	100.184	10.9675	12.0761	13.1839
ENSMUSG00000031722	34.1163	15.3798	17.9963	1.80958	1.5402	2.89403	22.4975	2.08127	3.40334	7.43158e-05	0.000600659	Hp	8	110301760	110305804	-	1606	protein_coding	haptoglobin [Source:MGI Symbol;Acc:MGI:96211]	-	41	17	19	2	1	3	0.963063	0.435126	0.509576	0.051119	0.0434772	0.081669
ENSMUSG00000061723	12.4816	12.6657	7.5774	2.71437	0	0	10.9082	0.90479	3.41823	0.00606134	0.0284446	Tnnt3	7	142052573	142069746	+	1583	protein_coding	troponin T3, skeletal, fast [Source:MGI Symbol;Acc:MGI:109550]	-	15	14	8	3	0	0	0.357459	0.363545	0.217676	0.0777925	0	0
ENSMUSG00000054247	9.15315	16.2845	10.4189	0	1.5402	1.92936	11.9522	1.15652	3.44145	0.00332272	0.0170803	Gm9939	8	35432206	35434881	+	2103	lncRNA	predicted gene 9939 [Source:MGI Symbol;Acc:MGI:3708775]	-	11	18	11	0	1	2	0.197319	0.351839	0.225297	0	0.0332023	0.0415788
ENSMUSG00000051617	11.6495	17.1892	17.0491	0	0	3.85871	15.2959	1.28624	3.45443	0.00131409	0.00772585	Krt9	11	100077607	100084072	-	2580	protein_coding	keratin 9 [Source:MGI Symbol;Acc:MGI:96696]	-	14	19	18	0	0	4	0.204703	0.302723	0.300507	0	0	0.0677831
ENSMUSG00000012428	11.6495	13.5704	11.3661	0.90479	1.5402	0.964678	12.1953	1.13655	3.48364	0.00227844	0.0123809	Steap4	5	8010457	8032213	+	3155	protein_coding	STEAP family member 4 [Source:MGI Symbol;Acc:MGI:1923560]	-	14	15	12	1	1	1	0.167396	0.195435	0.163826	0.0130106	0.0221314	0.0138574
ENSMUSG00000020053	5054.2	4879.01	6016.45	477.729	469.76	464.975	5316.56	470.821	3.49686	4.44988e-252	5.69927e-249	Igf1	10	87694127	87772904	+	9904	protein_coding	insulin-like growth factor 1 [Source:MGI Symbol;Acc:MGI:96432]	-	6074	5393	6352	528	305	482	23.1356	22.3837	27.6249	2.18837	2.15029	2.12774
ENSMUSG00000019326	248.799	246.981	175.227	20.8102	29.2637	11.5761	223.669	20.55	3.50106	3.31069e-30	1.71189e-28	Aoc3	11	101221431	101232764	+	4621	protein_coding	amine oxidase, copper containing 3 [Source:MGI Symbol;Acc:MGI:1306797]	-	299	273	185	23	19	12	2.44091	2.4285	1.7244	0.20431	0.287095	0.113534
ENSMUSG00000023873	9.15315	5.42816	11.3661	0.90479	1.5402	0	8.64914	0.814995	3.54914	0.010633	0.0451861	1700010I14Rik	17	9207165	9230781	+	2292	protein_coding	RIKEN cDNA 1700010I14 gene [Source:MGI Symbol;Acc:MGI:1914181]	-	11	6	12	1	1	0	0.181048	0.107609	0.225511	0.0179095	0.0304644	0
ENSMUSG00000024039	17.4742	4.52347	17.0491	0	1.5402	1.92936	13.0156	1.15652	3.5645	0.00272979	0.0145026	Cbs	17	31827868	31856212	-	7485	protein_coding	cystathionine beta-synthase [Source:MGI Symbol;Acc:MGI:88285]	-	21	5	18	0	1	2	0.105839	0.0274593	0.103581	0	0.00932859	0.0116821
ENSMUSG00000112097	6.65684	9.04694	9.47174	0.90479	0	0.964678	8.39184	0.623156	3.58416	0.0105711	0.0449577	Gm32515	10	67483245	67503270	+	2438	lncRNA	predicted gene, 32515 [Source:MGI Symbol;Acc:MGI:5591674]	-	8	10	10	1	0	1	0.123786	0.168608	0.176672	0.016837	0	0.0179328
ENSMUSG00000091898	271.266	256.028	187.541	17.191	26.1833	17.3642	238.278	20.2462	3.6021	1.15492e-34	7.22911e-33	Tnnc1	14	30930269	30933686	+	1041	protein_coding	troponin C, cardiac/slow skeletal [Source:MGI Symbol;Acc:MGI:98779]	-	326	283	198	19	17	18	11.8136	11.175	8.19249	0.749205	1.14026	0.755968
ENSMUSG00000106495	6.65684	11.761	8.52457	0.90479	1.5402	0	8.98081	0.814995	3.60441	0.0087358	0.0385199	Gm42755	9	109401800	109403292	-	1493	TEC	predicted gene 42755 [Source:MGI Symbol;Acc:MGI:5662892]	-	8	13	9	1	1	0	0.202137	0.357927	0.259647	0.027494	0.0467679	0
ENSMUSG00000115718	19.1384	15.3798	19.8907	0.90479	3.08039	0.964678	18.1363	1.64995	3.60945	0.000202638	0.00148434	Gm49179	14	119113294	119118272	+	4979	lncRNA	predicted gene, 49179 [Source:MGI Symbol;Acc:MGI:6118614]	-	23	17	21	1	2	1	0.174262	0.140352	0.181668	0.00824433	0.0280476	0.0087809
ENSMUSG00000019880	49.9263	34.3784	60.6192	8.14311	3.08039	0	48.3079	3.74117	3.64252	2.97628e-08	4.14686e-07	Rspo3	10	29328412	29411863	-	3090	protein_coding	R-spondin 3 [Source:MGI Symbol;Acc:MGI:1920030]	-	60	38	64	9	2	0	0.732503	0.505518	0.892119	0.119559	0.0451938	0
ENSMUSG00000085925	19.1384	19.9033	12.3133	3.61916	0	0	17.1183	1.20639	3.64866	0.000523236	0.00344479	Rtl1	12	109555627	109566764	-	6358	protein_coding	retrotransposon Gaglike 1 [Source:MGI Symbol;Acc:MGI:2656842]	-	23	22	13	4	0	0	0.136466	0.142237	0.0880692	0.0258248	0	0
ENSMUSG00000037989	48.2621	37.0924	37.887	0.90479	3.08039	5.78807	41.0805	3.25775	3.66595	4.70097e-08	6.38948e-07	Wnk2	13	49189779	49301490	-	8481	protein_coding	WNK lysine deficient protein kinase 2 [Source:MGI Symbol;Acc:MGI:1922857]	-	58	41	40	1	2	6	0.257987	0.198723	0.203149	0.00484006	0.0164661	0.0309304
ENSMUSG00000032690	21.6347	19.9033	30.3096	1.80958	4.62059	0	23.9492	2.14339	3.66916	3.08682e-05	0.000271646	Oas2	5	120868398	120887918	-	4451	protein_coding	2'-5' oligoadenylate synthetase 2 [Source:MGI Symbol;Acc:MGI:2180852]	-	26	22	32	2	3	0	0.22036	0.203178	0.309666	0.0184446	0.0470621	0
ENSMUSG00000047363	18.3063	22.6173	16.102	0	3.08039	1.92936	19.0085	1.66992	3.66943	0.000165575	0.00123847	Cstad	2	30485052	30498955	+	1229	protein_coding	CSA-conditional, T cell activation-dependent protein [Source:MGI Symbol;Acc:MGI:1925867]	-	22	25	17	0	2	2	0.675285	0.836179	0.595797	0	0.113628	0.0711475
ENSMUSG00000027875	15.81	12.6657	12.3133	0	0	2.89403	13.5963	0.964678	3.6957	0.00159847	0.00911146	Hmgcs2	3	98187751	98218054	+	3290	protein_coding	3-hydroxy-3-methylglutaryl-Coenzyme A synthase 2 [Source:MGI Symbol;Acc:MGI:101939]	-	19	14	13	0	0	3	0.217858	0.174922	0.170196	0	0	0.0398664
ENSMUSG00000039004	9.15315	8.14224	12.3133	0.90479	1.5402	0	9.86955	0.814995	3.74365	0.00543252	0.0260817	Bmp6	13	38529083	38684278	+	3900	protein_coding	bone morphogenetic protein 6 [Source:MGI Symbol;Acc:MGI:88182]	-	11	9	13	1	1	0	0.106401	0.0948613	0.143575	0.0105253	0.0179037	0
ENSMUSG00000115816	32.4521	28.9502	31.2568	3.61916	1.5402	0.964678	30.8863	2.04134	3.86309	9.83992e-07	1.11604e-05	Gm34589	14	103055600	103072194	-	5658	lncRNA	predicted gene, 34589 [Source:MGI Symbol;Acc:MGI:5593748]	-	39	32	33	4	1	1	0.260027	0.232487	0.251219	0.0290198	0.0123408	0.00772713
ENSMUSG00000024810	58.2473	72.3755	71.0381	0.90479	10.7814	3.85871	67.2203	5.18163	3.89006	5.81543e-12	1.1596e-10	Il33	19	29902514	29938118	+	2886	protein_coding	interleukin 33 [Source:MGI Symbol;Acc:MGI:1924375]	-	70	80	75	1	7	4	0.914994	1.13948	1.11935	0.0142233	0.169359	0.0605962
ENSMUSG00000027068	89.8673	74.1849	90.9287	3.61916	1.5402	10.6115	84.9936	5.25694	3.91839	5.88521e-15	1.45169e-13	Dhrs9	2	69210789	69234877	+	4281	protein_coding	dehydrogenase/reductase (SDR family) member 9 [Source:MGI Symbol;Acc:MGI:2442798]	-	108	82	96	4	1	11	0.951689	0.787372	0.965889	0.0383542	0.0163103	0.112339
ENSMUSG00000029373	10.8174	16.2845	6.63022	1.80958	0	0	11.244	0.603193	4.01808	0.00320664	0.0165501	Pf4	5	90920294	90921242	+	721	protein_coding	platelet factor 4 [Source:MGI Symbol;Acc:MGI:1888711]	-	13	18	7	2	0	0	0.680181	1.02624	0.418181	0.113866	0	0
ENSMUSG00000022025	347.82	379.971	340.983	16.2862	20.0225	27.9757	356.258	21.4281	4.05096	9.85758e-57	1.12417e-54	Cnmd	14	79875130	79899610	-	1843	protein_coding	chondromodulin [Source:MGI Symbol;Acc:MGI:1341171]	-	418	420	360	18	13	29	8.55593	9.36775	8.41353	0.400908	0.492522	0.687946
ENSMUSG00000043747	58.2473	58.8051	23.6794	2.71437	1.5402	3.85871	46.9106	2.70443	4.05451	8.36707e-09	1.25055e-07	1520401A03Rik	17	23923462	23941757	-	4111	protein_coding	RIKEN cDNA 1520401A03 gene [Source:MGI Symbol;Acc:MGI:2443785]	-	70	65	25	3	1	4	0.642343	0.649946	0.261935	0.0299551	0.0169848	0.0425396
ENSMUSG00000031972	47.43	56.9957	35.0455	0.90479	0	6.75275	46.4904	2.55251	4.05628	9.64171e-09	1.42951e-07	Acta1	8	124618508	124621490	-	1536	protein_coding	actin alpha 1, skeletal muscle [Source:MGI Symbol;Acc:MGI:87902]	-	57	63	37	1	0	7	1.39991	1.68601	1.03756	0.0267243	0	0.199245
ENSMUSG00000036169	200.537	166.464	160.072	5.42874	13.8618	13.5055	175.691	10.932	4.06145	2.80505e-29	1.411e-27	Sostdc1	12	36364138	36368451	+	1781	protein_coding	sclerostin domain containing 1 [Source:MGI Symbol;Acc:MGI:1913292]	-	241	184	169	6	9	14	5.10469	4.24683	4.08718	0.138288	0.352847	0.343673
ENSMUSG00000100301	24.131	16.2845	30.3096	1.80958	0	1.92936	23.575	1.24631	4.07825	1.90863e-05	0.000175089	6030407O03Rik	1	73657247	73903625	-	2442	lncRNA	RIKEN cDNA 6030407O03 gene [Source:MGI Symbol;Acc:MGI:1924410]	-	29	18	32	2	0	2	0.44799	0.302997	0.564424	0.0336188	0	0.0358068
ENSMUSG00000024459	19.9705	7.23755	10.4189	0	1.5402	0.964678	12.5423	0.834958	4.08496	0.00180872	0.0101637	H2-M5	17	37294953	37300429	-	2691	protein_coding	histocompatibility 2, M region locus 5 [Source:MGI Symbol;Acc:MGI:95917]	-	24	8	11	0	1	1	0.336445	0.122205	0.176068	0	0.0259474	0.0162468
ENSMUSG00000022037	971.066	1090.16	813.623	47.9539	60.0676	61.7394	958.282	56.587	4.09315	1.94695e-114	7.20371e-112	Clu	14	66205932	66218996	+	3437	protein_coding	clusterin [Source:MGI Symbol;Acc:MGI:88423]	-	1167	1205	859	53	39	64	12.8088	14.4118	10.765	0.632986	0.792305	0.814108
ENSMUSG00000008845	17.4742	18.9986	20.8378	1.80958	1.5402	0	19.1035	1.11659	4.14266	9.76347e-05	0.000766078	Cd163	6	124281615	124307486	+	5461	protein_coding	CD163 antigen [Source:MGI Symbol;Acc:MGI:2135946]	-	21	21	22	2	1	0	0.145065	0.158073	0.173521	0.0150333	0.012786	0
ENSMUSG00000120501	8.32105	7.23755	5.68305	0.90479	0	0	7.08055	0.301597	4.16403	0.00920532	0.0402494	ENSMUSG00000120501	8	35877458	35882554	-	1831	lncRNA	novel transcript	-	10	8	6	1	0	0	0.206029	0.179603	0.141145	0.0224186	0	0
ENSMUSG00000020297	198.041	208.08	185.646	9.0479	3.08039	17.3642	197.256	9.83083	4.22509	1.53924e-32	8.80699e-31	Nsg2	11	31950463	32009202	+	4157	protein_coding	neuron specific gene family member 2 [Source:MGI Symbol;Acc:MGI:1202070]	-	238	230	196	10	2	18	2.1598	2.27436	2.03085	0.0987456	0.0335937	0.18931
ENSMUSG00000030623	6.65684	7.23755	8.52457	0	1.5402	0	7.47299	0.513399	4.23921	0.00704778	0.0321583	Prss23os	7	89159215	89161081	+	1592	lncRNA	protease, serine 23, opposite strand [Source:MGI Symbol;Acc:MGI:1916654]	-	8	8	9	0	1	0	0.189567	0.206566	0.243501	0	0.0438596	0
ENSMUSG00000030088	28.2916	18.9986	31.2568	3.61916	0	0	26.1823	1.20639	4.24301	9.50111e-06	9.17596e-05	Aldh1l1	6	90463409	90577185	+	4516	protein_coding	aldehyde dehydrogenase 1 family, member L1 [Source:MGI Symbol;Acc:MGI:1340024]	-	34	21	33	4	0	0	0.284015	0.191151	0.314747	0.0363583	0	0
ENSMUSG00000036452	8.32105	0.904694	14.2076	0	1.5402	0	7.81112	0.513399	4.30236	0.00954026	0.0413229	Arhgap26	18	39126198	39509337	+	9723	protein_coding	Rho GTPase activating protein 26 [Source:MGI Symbol;Acc:MGI:1918552]	-	10	1	15	0	1	0	0.0387986	0.00422777	0.0664496	0	0.00718137	0
ENSMUSG00000027048	4.16052	11.761	7.5774	0	0	0.964678	7.83298	0.321559	4.30581	0.00656072	0.0304363	Abcb11	2	69068626	69172960	-	5146	protein_coding	ATP-binding cassette, sub-family B (MDR/TAP), member 11 [Source:MGI Symbol;Acc:MGI:1351619]	-	5	13	8	0	0	1	0.0366536	0.103845	0.0669609	0	0	0.00849594
ENSMUSG00000031548	18.3063	9.04694	17.0491	0	0	1.92936	14.8008	0.643119	4.38602	0.000654474	0.00420409	Sfrp1	8	23901518	23939648	+	4372	protein_coding	secreted frizzled-related protein 1 [Source:MGI Symbol;Acc:MGI:892014]	-	22	10	18	0	0	2	0.189827	0.0940224	0.177335	0	0	0.0200001
ENSMUSG00000022206	992.701	979.783	990.744	47.0491	52.3667	43.4105	987.743	47.6088	4.39061	1.7433e-146	9.36319e-144	Npr3	15	11839982	11907373	-	9389	protein_coding	natriuretic peptide receptor 3 [Source:MGI Symbol;Acc:MGI:97373]	-	1193	1083	1046	52	34	45	4.79333	4.74155	4.79859	0.227343	0.252852	0.209544
ENSMUSG00000119992	9.15315	6.33286	9.47174	0	0	0.964678	8.31925	0.321559	4.39516	0.00451494	0.0221555	ENSMUSG00000119992	18	57058810	57061335	+	2526	lncRNA	novel transcript	-	11	7	10	0	0	1	0.164277	0.113914	0.170517	0	0	0.017308
ENSMUSG00000006342	49.0942	53.3769	37.887	2.71437	3.08039	0.964678	46.786	2.25315	4.43409	1.31682e-09	2.12864e-08	Susd2	10	75472540	75479842	-	3435	protein_coding	sushi domain containing 2 [Source:MGI Symbol;Acc:MGI:1918983]	-	59	59	40	3	2	1	0.64795	0.706052	0.501573	0.0358502	0.0406547	0.0127278
ENSMUSG00000097124	28.2916	37.9971	27.4681	0.90479	1.5402	1.92936	31.2523	1.45811	4.44161	6.08936e-07	7.11494e-06	A530020G20Rik	3	121325268	121329855	+	3773	lncRNA	RIKEN cDNA A530020G20 gene [Source:MGI Symbol;Acc:MGI:2442825]	-	34	42	29	1	1	2	0.339945	0.457587	0.331064	0.0108795	0.0185064	0.0231753
ENSMUSG00000120788	13.3137	9.04694	4.73587	0.90479	0	0	9.03216	0.301597	4.51746	0.00339318	0.0173782	ENSMUSG00000120788	2	69210448	69236201	-	1193	lncRNA	novel transcript, antisense to Dhrs9	-	16	10	5	1	0	0	0.505936	0.344565	0.180522	0.0344078	0	0
ENSMUSG00000038357	9.15315	9.95163	8.52457	0	1.5402	0	9.20978	0.513399	4.54196	0.00264693	0.0141164	Camp	9	109676447	109678685	-	758	protein_coding	cathelicidin antimicrobial peptide [Source:MGI Symbol;Acc:MGI:108443]	-	11	11	9	0	1	0	0.547444	0.596533	0.511416	0	0.0921167	0
ENSMUSG00000073555	14.9779	15.3798	24.6265	0	3.08039	0	18.3281	1.0268	4.57616	0.000177427	0.00131529	Gm4951	18	60345152	60380892	+	2645	protein_coding	predicted gene 4951 [Source:MGI Symbol;Acc:MGI:3644953]	-	18	17	26	0	2	0	0.256722	0.264201	0.423398	0	0.0527973	0
ENSMUSG00000076122	12.4816	1.80939	14.2076	0	1.5402	0	9.49952	0.513399	4.58657	0.00359102	0.0182344	Mir503	X	52142861	52142931	-	71	miRNA	microRNA 503 [Source:MGI Symbol;Acc:MGI:3619428]	-	15	2	15	0	1	0	7.96984	1.15793	9.09985	0	0.983443	0
ENSMUSG00000107173	6.65684	2.71408	5.68305	0	0	0	5.01799	0	4.6287	0.01042	0.0443943	Gm43266	5	54075786	54077556	+	1771	TEC	predicted gene 43266 [Source:MGI Symbol;Acc:MGI:5663403]	-	8	3	6	0	0	0	0.170407	0.0696328	0.145926	0	0	0
ENSMUSG00000041886	5.82473	4.52347	4.73587	0	0	0	5.02802	0	4.63133	0.00967649	0.0417934	Macc1	12	119278005	119433722	+	8406	protein_coding	metastasis associated in colon cancer 1 [Source:MGI Symbol;Acc:MGI:2685113]	-	7	5	5	0	0	0	0.0314141	0.0244507	0.0256202	0	0	0
ENSMUSG00000000120	171.414	144.751	116.502	4.52395	3.08039	8.6821	144.222	5.42882	4.66675	8.42623e-25	3.54285e-23	Ngfr	11	95459644	95478561	-	3446	protein_coding	nerve growth factor receptor (TNFR superfamily, member 16) [Source:MGI Symbol;Acc:MGI:97323]	-	206	160	123	5	2	9	2.25511	1.9086	1.53741	0.0595597	0.0405249	0.114185
ENSMUSG00000029378	8.32105	11.761	10.4189	0	1.5402	0	10.167	0.513399	4.68335	0.00163565	0.00930424	Areg	5	91287458	91296291	+	1215	protein_coding	amphiregulin [Source:MGI Symbol;Acc:MGI:88068]	-	10	13	11	0	1	0	0.310485	0.439823	0.389958	0	0.0574687	0
ENSMUSG00000039632	7.48894	5.42816	2.84152	0	0	0	5.25288	0	4.69682	0.00854548	0.0378612	Odad3	9	21901167	21913930	-	2514	protein_coding	outer dynein arm docking complex subunit 3 [Source:MGI Symbol;Acc:MGI:1924859]	-	9	6	3	0	0	0	0.13505	0.0981064	0.0513993	0	0	0
ENSMUSG00000101734	4.99263	1.80939	9.47174	0	0	0	5.42459	0	4.73757	0.00855293	0.0378758	4933400C23Rik	9	92599509	92677764	+	2039	lncRNA	RIKEN cDNA 4933400C23 gene [Source:MGI Symbol;Acc:MGI:5439420]	-	6	2	10	0	0	0	0.111007	0.0403203	0.211244	0	0	0
ENSMUSG00000005268	3.32842	6.33286	6.63022	0	0	0	5.4305	0	4.73894	0.0071605	0.0326011	Prlr	15	10177324	10349266	+	15339	protein_coding	prolactin receptor [Source:MGI Symbol;Acc:MGI:97763]	-	4	7	7	0	0	0	0.00983738	0.0187591	0.0196563	0	0	0
ENSMUSG00000102205	10.8174	3.61878	1.89435	0	0	0	5.44349	0	4.75094	0.00879574	0.0387329	9430092D12Rik	16	77210531	77211804	+	1274	TEC	RIKEN cDNA 9430092D12 gene [Source:MGI Symbol;Acc:MGI:1924677]	-	13	4	2	0	0	0	0.384938	0.129063	0.0676179	0	0	0
ENSMUSG00000016179	2.49631	5.42816	8.52457	0	0	0	5.48302	0	4.75124	0.00746657	0.0337913	Camk1g	1	193028654	193052606	-	2759	protein_coding	calcium/calmodulin-dependent protein kinase I gamma [Source:MGI Symbol;Acc:MGI:2388073]	-	3	6	9	0	0	0	0.0410191	0.0893945	0.140505	0	0	0
ENSMUSG00000029830	9.98526	9.04694	13.2604	0	1.5402	0	10.7642	0.513399	4.76565	0.00122097	0.00726298	Svopl	6	37960674	38023931	-	5814	protein_coding	SV2 related protein homolog (rat)-like [Source:MGI Symbol;Acc:MGI:2444335]	-	12	10	14	0	1	0	0.0778615	0.0707027	0.103718	0	0.0120097	0
ENSMUSG00000036356	102.349	157.417	115.555	5.42874	1.5402	5.78807	125.107	4.25233	4.76762	1.20759e-21	4.23291e-20	Csgalnact1	8	68809433	69187798	-	5093	protein_coding	chondroitin sulfate N-acetylgalactosaminyltransferase 1 [Source:MGI Symbol;Acc:MGI:2442354]	-	123	174	122	6	1	6	0.911062	1.40439	1.03178	0.0483588	0.0137099	0.0515061
ENSMUSG00000038665	4.99263	7.23755	4.73587	0	0	0	5.65535	0	4.79988	0.00570072	0.0270805	Dgki	6	36822957	37277119	-	6242	protein_coding	diacylglycerol kinase, iota [Source:MGI Symbol;Acc:MGI:2443430]	-	6	8	5	0	0	0	0.0362613	0.0526839	0.0345023	0	0	0
ENSMUSG00000006344	802.981	831.414	693.332	28.0485	30.8039	23.1523	775.909	27.3349	4.84738	3.24759e-113	1.15048e-110	Ggt5	10	75425174	75453034	+	5922	protein_coding	gamma-glutamyltransferase 5 [Source:MGI Symbol;Acc:MGI:1346063]	-	965	919	732	31	20	24	6.14717	6.37909	5.32407	0.214877	0.235814	0.177184
ENSMUSG00000090942	4.99263	10.8563	1.89435	0	0	0	5.91443	0	4.86568	0.00592645	0.027915	F830016B08Rik	18	60426452	60436088	+	3297	protein_coding	RIKEN cDNA F830016B08 gene [Source:MGI Symbol;Acc:MGI:3588218]	-	6	12	2	0	0	0	0.0686513	0.149614	0.0261284	0	0	0
ENSMUSG00000110739	4.99263	3.61878	9.47174	0	0	0	6.02772	0	4.88959	0.00456276	0.0223572	Gm17950	9	102447781	102448426	-	646	processed_pseudogene	predicted gene, 17950 [Source:MGI Symbol;Acc:MGI:5010135]	-	6	4	10	0	0	0	0.350377	0.25453	0.666759	0	0	0
ENSMUSG00000044827	4.99263	22.6173	8.52457	0.90479	0	0	12.0448	0.301597	4.92707	0.0010009	0.00610664	Tlr1	5	65082022	65090906	-	3346	protein_coding	toll-like receptor 1 [Source:MGI Symbol;Acc:MGI:1341295]	-	6	25	9	1	0	0	0.0676459	0.307132	0.115856	0.0122679	0	0
ENSMUSG00000109341	4.99263	9.95163	3.7887	0	0	0	6.24432	0	4.94305	0.00383533	0.0192984	Gm30873	7	83987303	83997077	+	1222	lncRNA	predicted gene, 30873 [Source:MGI Symbol;Acc:MGI:5590032]	-	6	11	4	0	0	0	0.185224	0.370026	0.140991	0	0	0
ENSMUSG00000055022	2.49631	8.14224	8.52457	0	0	0	6.38771	0	4.97193	0.00367282	0.018593	Cntn1	15	91949046	92239848	+	9433	protein_coding	contactin 1 [Source:MGI Symbol;Acc:MGI:105980]	-	3	9	9	0	0	0	0.0119974	0.0392197	0.0410955	0	0	0
ENSMUSG00000088625	4.16052	2.71408	12.3133	0	0	0	6.39596	0	4.97357	0.00404178	0.0202089	Gm23318	4	148640154	148640261	+	108	snRNA	predicted gene, 23318 [Source:MGI Symbol;Acc:MGI:5453095]	-	5	3	13	0	0	0	1.74648	1.14185	5.18467	0	0	0
ENSMUSG00000027246	6.65684	9.04694	3.7887	0	0	0	6.49749	0	5.00155	0.00301203	0.0157064	Ell3	2	121269491	121274759	-	2190	protein_coding	elongation factor RNA polymerase II-like 3 [Source:MGI Symbol;Acc:MGI:2673679]	-	8	10	4	0	0	0	0.137804	0.187701	0.0786714	0	0	0
ENSMUSG00000038370	127.312	118.515	99.4533	5.42874	4.62059	0.964678	115.093	3.67134	5.00304	2.7793e-20	9.14532e-19	Pcp4l1	1	171000831	171023837	-	1577	protein_coding	Purkinje cell protein 4-like 1 [Source:MGI Symbol;Acc:MGI:1913675]	-	153	131	105	6	3	1	3.65996	3.41469	2.86787	0.156177	0.13283	0.0277236
ENSMUSG00000051920	1242.33	1154.39	1336.46	46.1443	47.7461	24.117	1244.39	39.3358	5.01242	8.05347e-157	4.78894e-154	Rspo2	15	42884190	43034222	-	5112	protein_coding	R-spondin 2 [Source:MGI Symbol;Acc:MGI:1922667]	-	1493	1276	1411	51	31	25	11.0176	10.2606	11.8888	0.409522	0.423427	0.213811
ENSMUSG00000086584	3.32842	8.14224	10.4189	0	0	0	7.29653	0	5.16387	0.00176112	0.0099365	Gm12002	11	12264490	12339534	+	4489	lncRNA	predicted gene 12002 [Source:MGI Symbol;Acc:MGI:3651521]	-	4	9	11	0	0	0	0.0336145	0.0824146	0.105547	0	0	0
ENSMUSG00000009633	29.1237	29.8549	17.9963	1.80958	0	0	25.6583	0.603193	5.18764	1.18008e-05	0.000112469	G0s2	1	192954469	192955525	-	871	protein_coding	G0/G1 switch gene 2 [Source:MGI Symbol;Acc:MGI:1316737]	-	35	33	19	2	0	0	1.51589	1.55742	0.939586	0.0942561	0	0
ENSMUSG00000027209	3.32842	9.95163	9.47174	0	0	0	7.58393	0	5.22002	0.00143049	0.0083162	Fam227b	2	125825403	125993924	-	2535	protein_coding	family with sequence similarity 227, member B [Source:MGI Symbol;Acc:MGI:1923073]	-	4	11	10	0	0	0	0.0595249	0.178372	0.169912	0	0	0
ENSMUSG00000028024	418.549	380.876	381.711	9.95269	16.9422	5.78807	393.712	10.8943	5.2793	6.34315e-61	8.12411e-59	Enpep	3	129062824	129126369	-	4706	protein_coding	glutamyl aminopeptidase [Source:MGI Symbol;Acc:MGI:106645]	-	503	421	403	11	11	6	4.03211	3.67741	3.68854	0.0959485	0.163211	0.0557418
ENSMUSG00000103685	10.8174	8.14224	4.73587	0	0	0	7.89849	0	5.28485	0.00101736	0.00619795	Gm37074	1	190981621	190983463	+	1843	TEC	predicted gene, 37074 [Source:MGI Symbol;Acc:MGI:5610302]	-	13	9	5	0	0	0	0.266094	0.200737	0.116855	0	0	0
ENSMUSG00000046318	10.8174	3.61878	9.47174	0	0	0	7.96929	0	5.296	0.00105976	0.00641635	Ccbe1	18	66178373	66435812	-	10831	protein_coding	collagen and calcium binding EGF domains 1 [Source:MGI Symbol;Acc:MGI:2445053]	-	13	4	10	0	0	0	0.0452784	0.0151811	0.0397679	0	0	0
ENSMUSG00002076892	5.82473	17.1892	0.947174	0	0	0	7.98703	0	5.29893	0.00198537	0.0110188	ENSMUSG00002076892	10	37807676	37807776	+	101	miRNA	-	-	7	19	1	0	0	0	2.61453	7.73292	0.426462	0	0	0
ENSMUSG00000040653	417.717	341.974	365.609	9.95269	9.24118	6.75275	375.1	8.64887	5.44691	6.90853e-57	7.9329e-55	Ppp1r14c	10	3316057	3414975	+	2617	protein_coding	protein phosphatase 1, regulatory inhibitor subunit 14C [Source:MGI Symbol;Acc:MGI:1923392]	-	502	378	386	11	6	7	7.2363	5.93744	6.35309	0.172539	0.160087	0.116943
ENSMUSG00000004814	17.4742	16.2845	17.9963	0.90479	0	0	17.2517	0.301597	5.44719	7.31455e-05	0.000593216	Ccl24	5	135598791	135601903	-	1295	protein_coding	chemokine (C-C motif) ligand 24 [Source:MGI Symbol;Acc:MGI:1928953]	-	21	18	19	1	0	0	0.611739	0.571366	0.631953	0.0316977	0	0
ENSMUSG00000026989	43.2694	27.1408	23.6794	1.80958	0	0	31.3632	0.603193	5.4752	2.39516e-06	2.5613e-05	Dapl1	2	59314997	59335364	+	679	protein_coding	death associated protein-like 1 [Source:MGI Symbol;Acc:MGI:1923997]	-	52	30	25	2	0	0	2.88902	1.8162	1.58588	0.120909	0	0
ENSMUSG00000029168	4.16052	13.5704	9.47174	0	0	0	9.06756	0	5.47847	0.000506625	0.003358	Dpysl5	5	30868908	30956719	+	7376	protein_coding	dihydropyrimidinase-like 5 [Source:MGI Symbol;Acc:MGI:1929772]	-	5	15	10	0	0	0	0.025572	0.0835953	0.0583956	0	0	0
ENSMUSG00000110384	11.6495	7.23755	8.52457	0	0	0	9.1372	0	5.49368	0.000389879	0.00265609	Gm45301	8	35874625	35876660	-	933	lncRNA	predicted gene 45301 [Source:MGI Symbol;Acc:MGI:5791137]	-	14	8	9	0	0	0	0.56606	0.352468	0.415491	0	0	0
ENSMUSG00000085682	4.99263	15.3798	7.5774	0	0	0	9.31661	0	5.51854	0.000429325	0.00289521	Gm14267	2	166341956	166364293	-	3153	transcribed_processed_pseudogene	predicted gene 14267 [Source:MGI Symbol;Acc:MGI:3649851]	-	6	17	8	0	0	0	0.0717867	0.221634	0.109287	0	0	0
ENSMUSG00000109607	4.99263	10.8563	13.2604	0	0	0	9.70313	0	5.57554	0.000310719	0.00218014	Gm34533	8	35690112	35693257	+	552	lncRNA	predicted gene, 34533 [Source:MGI Symbol;Acc:MGI:5593692]	-	6	12	14	0	0	0	0.410042	0.893621	1.09242	0	0	0
ENSMUSG00000027485	10.8174	18.0939	4.73587	0	0	0	11.2157	0	5.78915	0.00013914	0.00105785	Bpifb1	2	154032738	154062289	+	3617	protein_coding	BPI fold containing family B, member 1 [Source:MGI Symbol;Acc:MGI:2137431]	-	13	20	5	0	0	0	0.135585	0.227297	0.0595419	0	0	0
ENSMUSG00000016194	107.342	97.7069	90.9287	3.61916	1.5402	0	98.6591	1.71979	5.78997	7.73008e-16	2.03971e-14	Hsd11b1	1	192903942	192946383	-	4251	protein_coding	hydroxysteroid 11-beta dehydrogenase 1 [Source:MGI Symbol;Acc:MGI:103562]	-	129	108	96	4	1	0	1.14476	1.04434	0.972706	0.0386248	0.0164254	0
ENSMUSG00000104713	10.8174	10.8563	12.3133	0	0	0	11.329	0	5.80185	8.8006e-05	0.000697098	Gbp6	5	105418568	105441564	-	5954	protein_coding	guanylate binding protein 6 [Source:MGI Symbol;Acc:MGI:2140937]	-	13	12	13	0	0	0	0.0823666	0.0828483	0.094045	0	0	0
ENSMUSG00000024973	13.3137	10.8563	10.4189	0	0	0	11.5296	0	5.82871	7.85355e-05	0.000631089	Plaat5	19	7589906	7617007	+	1408	protein_coding	phospholipase A and acyltransferase 5 [Source:MGI Symbol;Acc:MGI:1913977]	-	16	12	11	0	0	0	0.428681	0.35034	0.336505	0	0	0
ENSMUSG00000091345	795.492	813.32	918.759	7.23832	12.3216	24.117	842.524	14.5589	5.842	6.04486e-107	1.76574e-104	Col6a5	9	105733277	105837842	-	9413	protein_coding	collagen, type VI, alpha 5 [Source:MGI Symbol;Acc:MGI:3648134]	-	956	899	970	8	8	25	3.8313	3.92593	4.43859	0.0348867	0.059343	0.116116
ENSMUSG00000030004	17.4742	11.761	6.63022	0	0	0	11.9551	0	5.88329	7.52593e-05	0.0006074	Nat8	6	85807370	85809064	-	1123	protein_coding	N-acetyltransferase 8 (GCN5-related) [Source:MGI Symbol;Acc:MGI:1915646]	-	21	13	7	0	0	0	0.705433	0.475855	0.268485	0	0	0
ENSMUSG00000094027	15.81	12.6657	11.3661	0	0	0	13.2806	0	6.033	2.84301e-05	0.00025219	Gm21762	13	120676129	120677483	-	830	protein_coding	predicted gene, 21762 [Source:MGI Symbol;Acc:MGI:5433926]	-	19	14	12	0	0	0	0.863559	0.693364	0.622737	0	0	0
ENSMUSG00000039304	24.9631	24.4267	30.3096	0	0	0.964678	26.5665	0.321559	6.0694	3.68907e-06	3.82698e-05	Tnfsf10	3	27371177	27396576	+	5266	protein_coding	tumor necrosis factor (ligand) superfamily, member 10 [Source:MGI Symbol;Acc:MGI:107414]	-	30	27	32	0	0	1	0.21491	0.210763	0.26174	0	0	0.00830234
ENSMUSG00000027220	59.0794	64.2333	34.0983	0	0	1.92936	52.4703	0.643119	6.20141	2.19201e-08	3.12207e-07	Syt13	2	92745443	92786403	+	3761	protein_coding	synaptotagmin XIII [Source:MGI Symbol;Acc:MGI:1933945]	-	71	71	36	0	0	2	0.71215	0.776008	0.412288	0	0	0.0232492
ENSMUSG00000117695	14.9779	13.5704	18.9435	0	0	0	15.8306	0	6.2842	7.4371e-06	7.34447e-05	Gm31912	19	56094680	56129039	+	5108	lncRNA	predicted gene, 31912 [Source:MGI Symbol;Acc:MGI:5591071]	-	18	15	20	0	0	0	0.132935	0.120712	0.168648	0	0	0
ENSMUSG00000036800	1228.19	1273.81	1542.95	14.4766	16.9422	15.4348	1348.31	15.6179	6.44888	1.97386e-143	9.66612e-141	Fam135b	15	71303458	71599687	-	19492	protein_coding	family with sequence similarity 135, member B [Source:MGI Symbol;Acc:MGI:1917613]	-	1476	1408	1629	16	11	16	2.85658	2.96932	3.5997	0.0336947	0.0394043	0.0358876
ENSMUSG00000028785	22.4668	26.2361	15.1548	0	0	0	21.2859	0	6.71328	7.07752e-07	8.22336e-06	Hpca	4	129005363	129015829	-	2922	protein_coding	hippocalcin [Source:MGI Symbol;Acc:MGI:1336200]	-	27	29	16	0	0	0	0.348578	0.407971	0.235853	0	0	0
ENSMUSG00000027416	1910.51	1817.53	1800.58	10.8575	4.62059	4.82339	1842.87	6.76715	8.01003	1.43077e-123	5.67199e-121	Otor	2	142920393	142923633	+	949	protein_coding	otoraplin [Source:MGI Symbol;Acc:MGI:1888678]	-	2296	2009	1901	12	3	5	91.2688	87.0212	86.2814	0.519054	0.220731	0.230348

## Sheet: Day 7 up regulated genes
gene_id	day 7 LGK 1	day 7 LGK 2	day 7 LGK 3	day 7 DMSO 1	day 7 DMSO 2	day 7 DMSO 3	day 7 LGK	day 7 DMSO	log2FoldChange	pvalue	padj	gene_name	gene_chr	gene_start	gene_end	gene_strand	gene_length	gene_biotype	gene_description	tf_family	day 7 LGK 1_count	Day 7 LGK 2_count	Day 7 LGK 3_count	day 7 DMSO 1_count	day 7 DMSO 2_count	day 7 DMSO 3_count	day 7 LGK 1 _fpkm	day 7 LGK 2_fpkm	day 7 LGK 3_fpkm	day 7 DMSO 1_fpkm	day 7 DMSO 2_fpkm	day 7 DMSO 3_fpkm
ENSMUSG00000027416	1910.51	1817.53	1800.58	10.8575	4.62059	4.82339	1842.87	6.76715	8.01003	1.43077e-123	5.67199e-121	Otor	2	142920393	142923633	+	949	protein_coding	otoraplin [Source:MGI Symbol;Acc:MGI:1888678]	-	2296	2009	1901	12	3	5	91.2688	87.0212	86.2814	0.519054	0.220731	0.230348
ENSMUSG00000028785	22.4668	26.2361	15.1548	0	0	0	21.2859	0	6.71328	7.07752e-07	8.22336e-06	Hpca	4	129005363	129015829	-	2922	protein_coding	hippocalcin [Source:MGI Symbol;Acc:MGI:1336200]	-	27	29	16	0	0	0	0.348578	0.407971	0.235853	0	0	0
ENSMUSG00000036800	1228.19	1273.81	1542.95	14.4766	16.9422	15.4348	1348.31	15.6179	6.44888	1.97386e-143	9.66612e-141	Fam135b	15	71303458	71599687	-	19492	protein_coding	family with sequence similarity 135, member B [Source:MGI Symbol;Acc:MGI:1917613]	-	1476	1408	1629	16	11	16	2.85658	2.96932	3.5997	0.0336947	0.0394043	0.0358876
ENSMUSG00000117695	14.9779	13.5704	18.9435	0	0	0	15.8306	0	6.2842	7.4371e-06	7.34447e-05	Gm31912	19	56094680	56129039	+	5108	lncRNA	predicted gene, 31912 [Source:MGI Symbol;Acc:MGI:5591071]	-	18	15	20	0	0	0	0.132935	0.120712	0.168648	0	0	0
ENSMUSG00000027220	59.0794	64.2333	34.0983	0	0	1.92936	52.4703	0.643119	6.20141	2.19201e-08	3.12207e-07	Syt13	2	92745443	92786403	+	3761	protein_coding	synaptotagmin XIII [Source:MGI Symbol;Acc:MGI:1933945]	-	71	71	36	0	0	2	0.71215	0.776008	0.412288	0	0	0.0232492
ENSMUSG00000039304	24.9631	24.4267	30.3096	0	0	0.964678	26.5665	0.321559	6.0694	3.68907e-06	3.82698e-05	Tnfsf10	3	27371177	27396576	+	5266	protein_coding	tumor necrosis factor (ligand) superfamily, member 10 [Source:MGI Symbol;Acc:MGI:107414]	-	30	27	32	0	0	1	0.21491	0.210763	0.26174	0	0	0.00830234
ENSMUSG00000094027	15.81	12.6657	11.3661	0	0	0	13.2806	0	6.033	2.84301e-05	0.00025219	Gm21762	13	120676129	120677483	-	830	protein_coding	predicted gene, 21762 [Source:MGI Symbol;Acc:MGI:5433926]	-	19	14	12	0	0	0	0.863559	0.693364	0.622737	0	0	0
ENSMUSG00000030004	17.4742	11.761	6.63022	0	0	0	11.9551	0	5.88329	7.52593e-05	0.0006074	Nat8	6	85807370	85809064	-	1123	protein_coding	N-acetyltransferase 8 (GCN5-related) [Source:MGI Symbol;Acc:MGI:1915646]	-	21	13	7	0	0	0	0.705433	0.475855	0.268485	0	0	0
ENSMUSG00000091345	795.492	813.32	918.759	7.23832	12.3216	24.117	842.524	14.5589	5.842	6.04486e-107	1.76574e-104	Col6a5	9	105733277	105837842	-	9413	protein_coding	collagen, type VI, alpha 5 [Source:MGI Symbol;Acc:MGI:3648134]	-	956	899	970	8	8	25	3.8313	3.92593	4.43859	0.0348867	0.059343	0.116116
ENSMUSG00000024973	13.3137	10.8563	10.4189	0	0	0	11.5296	0	5.82871	7.85355e-05	0.000631089	Plaat5	19	7589906	7617007	+	1408	protein_coding	phospholipase A and acyltransferase 5 [Source:MGI Symbol;Acc:MGI:1913977]	-	16	12	11	0	0	0	0.428681	0.35034	0.336505	0	0	0
ENSMUSG00000104713	10.8174	10.8563	12.3133	0	0	0	11.329	0	5.80185	8.8006e-05	0.000697098	Gbp6	5	105418568	105441564	-	5954	protein_coding	guanylate binding protein 6 [Source:MGI Symbol;Acc:MGI:2140937]	-	13	12	13	0	0	0	0.0823666	0.0828483	0.094045	0	0	0
ENSMUSG00000016194	107.342	97.7069	90.9287	3.61916	1.5402	0	98.6591	1.71979	5.78997	7.73008e-16	2.03971e-14	Hsd11b1	1	192903942	192946383	-	4251	protein_coding	hydroxysteroid 11-beta dehydrogenase 1 [Source:MGI Symbol;Acc:MGI:103562]	-	129	108	96	4	1	0	1.14476	1.04434	0.972706	0.0386248	0.0164254	0
ENSMUSG00000027485	10.8174	18.0939	4.73587	0	0	0	11.2157	0	5.78915	0.00013914	0.00105785	Bpifb1	2	154032738	154062289	+	3617	protein_coding	BPI fold containing family B, member 1 [Source:MGI Symbol;Acc:MGI:2137431]	-	13	20	5	0	0	0	0.135585	0.227297	0.0595419	0	0	0
ENSMUSG00000109607	4.99263	10.8563	13.2604	0	0	0	9.70313	0	5.57554	0.000310719	0.00218014	Gm34533	8	35690112	35693257	+	552	lncRNA	predicted gene, 34533 [Source:MGI Symbol;Acc:MGI:5593692]	-	6	12	14	0	0	0	0.410042	0.893621	1.09242	0	0	0
ENSMUSG00000085682	4.99263	15.3798	7.5774	0	0	0	9.31661	0	5.51854	0.000429325	0.00289521	Gm14267	2	166341956	166364293	-	3153	transcribed_processed_pseudogene	predicted gene 14267 [Source:MGI Symbol;Acc:MGI:3649851]	-	6	17	8	0	0	0	0.0717867	0.221634	0.109287	0	0	0
ENSMUSG00000110384	11.6495	7.23755	8.52457	0	0	0	9.1372	0	5.49368	0.000389879	0.00265609	Gm45301	8	35874625	35876660	-	933	lncRNA	predicted gene 45301 [Source:MGI Symbol;Acc:MGI:5791137]	-	14	8	9	0	0	0	0.56606	0.352468	0.415491	0	0	0
ENSMUSG00000029168	4.16052	13.5704	9.47174	0	0	0	9.06756	0	5.47847	0.000506625	0.003358	Dpysl5	5	30868908	30956719	+	7376	protein_coding	dihydropyrimidinase-like 5 [Source:MGI Symbol;Acc:MGI:1929772]	-	5	15	10	0	0	0	0.025572	0.0835953	0.0583956	0	0	0
ENSMUSG00000026989	43.2694	27.1408	23.6794	1.80958	0	0	31.3632	0.603193	5.4752	2.39516e-06	2.5613e-05	Dapl1	2	59314997	59335364	+	679	protein_coding	death associated protein-like 1 [Source:MGI Symbol;Acc:MGI:1923997]	-	52	30	25	2	0	0	2.88902	1.8162	1.58588	0.120909	0	0
ENSMUSG00000004814	17.4742	16.2845	17.9963	0.90479	0	0	17.2517	0.301597	5.44719	7.31455e-05	0.000593216	Ccl24	5	135598791	135601903	-	1295	protein_coding	chemokine (C-C motif) ligand 24 [Source:MGI Symbol;Acc:MGI:1928953]	-	21	18	19	1	0	0	0.611739	0.571366	0.631953	0.0316977	0	0
ENSMUSG00000040653	417.717	341.974	365.609	9.95269	9.24118	6.75275	375.1	8.64887	5.44691	6.90853e-57	7.9329e-55	Ppp1r14c	10	3316057	3414975	+	2617	protein_coding	protein phosphatase 1, regulatory inhibitor subunit 14C [Source:MGI Symbol;Acc:MGI:1923392]	-	502	378	386	11	6	7	7.2363	5.93744	6.35309	0.172539	0.160087	0.116943
ENSMUSG00002076892	5.82473	17.1892	0.947174	0	0	0	7.98703	0	5.29893	0.00198537	0.0110188	ENSMUSG00002076892	10	37807676	37807776	+	101	miRNA	-	-	7	19	1	0	0	0	2.61453	7.73292	0.426462	0	0	0
ENSMUSG00000046318	10.8174	3.61878	9.47174	0	0	0	7.96929	0	5.296	0.00105976	0.00641635	Ccbe1	18	66178373	66435812	-	10831	protein_coding	collagen and calcium binding EGF domains 1 [Source:MGI Symbol;Acc:MGI:2445053]	-	13	4	10	0	0	0	0.0452784	0.0151811	0.0397679	0	0	0
ENSMUSG00000103685	10.8174	8.14224	4.73587	0	0	0	7.89849	0	5.28485	0.00101736	0.00619795	Gm37074	1	190981621	190983463	+	1843	TEC	predicted gene, 37074 [Source:MGI Symbol;Acc:MGI:5610302]	-	13	9	5	0	0	0	0.266094	0.200737	0.116855	0	0	0
ENSMUSG00000028024	418.549	380.876	381.711	9.95269	16.9422	5.78807	393.712	10.8943	5.2793	6.34315e-61	8.12411e-59	Enpep	3	129062824	129126369	-	4706	protein_coding	glutamyl aminopeptidase [Source:MGI Symbol;Acc:MGI:106645]	-	503	421	403	11	11	6	4.03211	3.67741	3.68854	0.0959485	0.163211	0.0557418
ENSMUSG00000027209	3.32842	9.95163	9.47174	0	0	0	7.58393	0	5.22002	0.00143049	0.0083162	Fam227b	2	125825403	125993924	-	2535	protein_coding	family with sequence similarity 227, member B [Source:MGI Symbol;Acc:MGI:1923073]	-	4	11	10	0	0	0	0.0595249	0.178372	0.169912	0	0	0
ENSMUSG00000009633	29.1237	29.8549	17.9963	1.80958	0	0	25.6583	0.603193	5.18764	1.18008e-05	0.000112469	G0s2	1	192954469	192955525	-	871	protein_coding	G0/G1 switch gene 2 [Source:MGI Symbol;Acc:MGI:1316737]	-	35	33	19	2	0	0	1.51589	1.55742	0.939586	0.0942561	0	0
ENSMUSG00000086584	3.32842	8.14224	10.4189	0	0	0	7.29653	0	5.16387	0.00176112	0.0099365	Gm12002	11	12264490	12339534	+	4489	lncRNA	predicted gene 12002 [Source:MGI Symbol;Acc:MGI:3651521]	-	4	9	11	0	0	0	0.0336145	0.0824146	0.105547	0	0	0
ENSMUSG00000051920	1242.33	1154.39	1336.46	46.1443	47.7461	24.117	1244.39	39.3358	5.01242	8.05347e-157	4.78894e-154	Rspo2	15	42884190	43034222	-	5112	protein_coding	R-spondin 2 [Source:MGI Symbol;Acc:MGI:1922667]	-	1493	1276	1411	51	31	25	11.0176	10.2606	11.8888	0.409522	0.423427	0.213811
ENSMUSG00000038370	127.312	118.515	99.4533	5.42874	4.62059	0.964678	115.093	3.67134	5.00304	2.7793e-20	9.14532e-19	Pcp4l1	1	171000831	171023837	-	1577	protein_coding	Purkinje cell protein 4-like 1 [Source:MGI Symbol;Acc:MGI:1913675]	-	153	131	105	6	3	1	3.65996	3.41469	2.86787	0.156177	0.13283	0.0277236
ENSMUSG00000027246	6.65684	9.04694	3.7887	0	0	0	6.49749	0	5.00155	0.00301203	0.0157064	Ell3	2	121269491	121274759	-	2190	protein_coding	elongation factor RNA polymerase II-like 3 [Source:MGI Symbol;Acc:MGI:2673679]	-	8	10	4	0	0	0	0.137804	0.187701	0.0786714	0	0	0
ENSMUSG00000088625	4.16052	2.71408	12.3133	0	0	0	6.39596	0	4.97357	0.00404178	0.0202089	Gm23318	4	148640154	148640261	+	108	snRNA	predicted gene, 23318 [Source:MGI Symbol;Acc:MGI:5453095]	-	5	3	13	0	0	0	1.74648	1.14185	5.18467	0	0	0
ENSMUSG00000055022	2.49631	8.14224	8.52457	0	0	0	6.38771	0	4.97193	0.00367282	0.018593	Cntn1	15	91949046	92239848	+	9433	protein_coding	contactin 1 [Source:MGI Symbol;Acc:MGI:105980]	-	3	9	9	0	0	0	0.0119974	0.0392197	0.0410955	0	0	0
ENSMUSG00000109341	4.99263	9.95163	3.7887	0	0	0	6.24432	0	4.94305	0.00383533	0.0192984	Gm30873	7	83987303	83997077	+	1222	lncRNA	predicted gene, 30873 [Source:MGI Symbol;Acc:MGI:5590032]	-	6	11	4	0	0	0	0.185224	0.370026	0.140991	0	0	0
ENSMUSG00000044827	4.99263	22.6173	8.52457	0.90479	0	0	12.0448	0.301597	4.92707	0.0010009	0.00610664	Tlr1	5	65082022	65090906	-	3346	protein_coding	toll-like receptor 1 [Source:MGI Symbol;Acc:MGI:1341295]	-	6	25	9	1	0	0	0.0676459	0.307132	0.115856	0.0122679	0	0
ENSMUSG00000110739	4.99263	3.61878	9.47174	0	0	0	6.02772	0	4.88959	0.00456276	0.0223572	Gm17950	9	102447781	102448426	-	646	processed_pseudogene	predicted gene, 17950 [Source:MGI Symbol;Acc:MGI:5010135]	-	6	4	10	0	0	0	0.350377	0.25453	0.666759	0	0	0
ENSMUSG00000090942	4.99263	10.8563	1.89435	0	0	0	5.91443	0	4.86568	0.00592645	0.027915	F830016B08Rik	18	60426452	60436088	+	3297	protein_coding	RIKEN cDNA F830016B08 gene [Source:MGI Symbol;Acc:MGI:3588218]	-	6	12	2	0	0	0	0.0686513	0.149614	0.0261284	0	0	0
ENSMUSG00000006344	802.981	831.414	693.332	28.0485	30.8039	23.1523	775.909	27.3349	4.84738	3.24759e-113	1.15048e-110	Ggt5	10	75425174	75453034	+	5922	protein_coding	gamma-glutamyltransferase 5 [Source:MGI Symbol;Acc:MGI:1346063]	-	965	919	732	31	20	24	6.14717	6.37909	5.32407	0.214877	0.235814	0.177184
ENSMUSG00000038665	4.99263	7.23755	4.73587	0	0	0	5.65535	0	4.79988	0.00570072	0.0270805	Dgki	6	36822957	37277119	-	6242	protein_coding	diacylglycerol kinase, iota [Source:MGI Symbol;Acc:MGI:2443430]	-	6	8	5	0	0	0	0.0362613	0.0526839	0.0345023	0	0	0
ENSMUSG00000036356	102.349	157.417	115.555	5.42874	1.5402	5.78807	125.107	4.25233	4.76762	1.20759e-21	4.23291e-20	Csgalnact1	8	68809433	69187798	-	5093	protein_coding	chondroitin sulfate N-acetylgalactosaminyltransferase 1 [Source:MGI Symbol;Acc:MGI:2442354]	-	123	174	122	6	1	6	0.911062	1.40439	1.03178	0.0483588	0.0137099	0.0515061
ENSMUSG00000029830	9.98526	9.04694	13.2604	0	1.5402	0	10.7642	0.513399	4.76565	0.00122097	0.00726298	Svopl	6	37960674	38023931	-	5814	protein_coding	SV2 related protein homolog (rat)-like [Source:MGI Symbol;Acc:MGI:2444335]	-	12	10	14	0	1	0	0.0778615	0.0707027	0.103718	0	0.0120097	0
ENSMUSG00000016179	2.49631	5.42816	8.52457	0	0	0	5.48302	0	4.75124	0.00746657	0.0337913	Camk1g	1	193028654	193052606	-	2759	protein_coding	calcium/calmodulin-dependent protein kinase I gamma [Source:MGI Symbol;Acc:MGI:2388073]	-	3	6	9	0	0	0	0.0410191	0.0893945	0.140505	0	0	0
ENSMUSG00000102205	10.8174	3.61878	1.89435	0	0	0	5.44349	0	4.75094	0.00879574	0.0387329	9430092D12Rik	16	77210531	77211804	+	1274	TEC	RIKEN cDNA 9430092D12 gene [Source:MGI Symbol;Acc:MGI:1924677]	-	13	4	2	0	0	0	0.384938	0.129063	0.0676179	0	0	0
ENSMUSG00000005268	3.32842	6.33286	6.63022	0	0	0	5.4305	0	4.73894	0.0071605	0.0326011	Prlr	15	10177324	10349266	+	15339	protein_coding	prolactin receptor [Source:MGI Symbol;Acc:MGI:97763]	-	4	7	7	0	0	0	0.00983738	0.0187591	0.0196563	0	0	0
ENSMUSG00000101734	4.99263	1.80939	9.47174	0	0	0	5.42459	0	4.73757	0.00855293	0.0378758	4933400C23Rik	9	92599509	92677764	+	2039	lncRNA	RIKEN cDNA 4933400C23 gene [Source:MGI Symbol;Acc:MGI:5439420]	-	6	2	10	0	0	0	0.111007	0.0403203	0.211244	0	0	0
ENSMUSG00000039632	7.48894	5.42816	2.84152	0	0	0	5.25288	0	4.69682	0.00854548	0.0378612	Odad3	9	21901167	21913930	-	2514	protein_coding	outer dynein arm docking complex subunit 3 [Source:MGI Symbol;Acc:MGI:1924859]	-	9	6	3	0	0	0	0.13505	0.0981064	0.0513993	0	0	0
ENSMUSG00000029378	8.32105	11.761	10.4189	0	1.5402	0	10.167	0.513399	4.68335	0.00163565	0.00930424	Areg	5	91287458	91296291	+	1215	protein_coding	amphiregulin [Source:MGI Symbol;Acc:MGI:88068]	-	10	13	11	0	1	0	0.310485	0.439823	0.389958	0	0.0574687	0
ENSMUSG00000000120	171.414	144.751	116.502	4.52395	3.08039	8.6821	144.222	5.42882	4.66675	8.42623e-25	3.54285e-23	Ngfr	11	95459644	95478561	-	3446	protein_coding	nerve growth factor receptor (TNFR superfamily, member 16) [Source:MGI Symbol;Acc:MGI:97323]	-	206	160	123	5	2	9	2.25511	1.9086	1.53741	0.0595597	0.0405249	0.114185
ENSMUSG00000041886	5.82473	4.52347	4.73587	0	0	0	5.02802	0	4.63133	0.00967649	0.0417934	Macc1	12	119278005	119433722	+	8406	protein_coding	metastasis associated in colon cancer 1 [Source:MGI Symbol;Acc:MGI:2685113]	-	7	5	5	0	0	0	0.0314141	0.0244507	0.0256202	0	0	0
ENSMUSG00000107173	6.65684	2.71408	5.68305	0	0	0	5.01799	0	4.6287	0.01042	0.0443943	Gm43266	5	54075786	54077556	+	1771	TEC	predicted gene 43266 [Source:MGI Symbol;Acc:MGI:5663403]	-	8	3	6	0	0	0	0.170407	0.0696328	0.145926	0	0	0
ENSMUSG00000076122	12.4816	1.80939	14.2076	0	1.5402	0	9.49952	0.513399	4.58657	0.00359102	0.0182344	Mir503	X	52142861	52142931	-	71	miRNA	microRNA 503 [Source:MGI Symbol;Acc:MGI:3619428]	-	15	2	15	0	1	0	7.96984	1.15793	9.09985	0	0.983443	0
ENSMUSG00000073555	14.9779	15.3798	24.6265	0	3.08039	0	18.3281	1.0268	4.57616	0.000177427	0.00131529	Gm4951	18	60345152	60380892	+	2645	protein_coding	predicted gene 4951 [Source:MGI Symbol;Acc:MGI:3644953]	-	18	17	26	0	2	0	0.256722	0.264201	0.423398	0	0.0527973	0
ENSMUSG00000038357	9.15315	9.95163	8.52457	0	1.5402	0	9.20978	0.513399	4.54196	0.00264693	0.0141164	Camp	9	109676447	109678685	-	758	protein_coding	cathelicidin antimicrobial peptide [Source:MGI Symbol;Acc:MGI:108443]	-	11	11	9	0	1	0	0.547444	0.596533	0.511416	0	0.0921167	0
ENSMUSG00000120788	13.3137	9.04694	4.73587	0.90479	0	0	9.03216	0.301597	4.51746	0.00339318	0.0173782	ENSMUSG00000120788	2	69210448	69236201	-	1193	lncRNA	novel transcript, antisense to Dhrs9	-	16	10	5	1	0	0	0.505936	0.344565	0.180522	0.0344078	0	0
ENSMUSG00000097124	28.2916	37.9971	27.4681	0.90479	1.5402	1.92936	31.2523	1.45811	4.44161	6.08936e-07	7.11494e-06	A530020G20Rik	3	121325268	121329855	+	3773	lncRNA	RIKEN cDNA A530020G20 gene [Source:MGI Symbol;Acc:MGI:2442825]	-	34	42	29	1	1	2	0.339945	0.457587	0.331064	0.0108795	0.0185064	0.0231753
ENSMUSG00000006342	49.0942	53.3769	37.887	2.71437	3.08039	0.964678	46.786	2.25315	4.43409	1.31682e-09	2.12864e-08	Susd2	10	75472540	75479842	-	3435	protein_coding	sushi domain containing 2 [Source:MGI Symbol;Acc:MGI:1918983]	-	59	59	40	3	2	1	0.64795	0.706052	0.501573	0.0358502	0.0406547	0.0127278
ENSMUSG00000119992	9.15315	6.33286	9.47174	0	0	0.964678	8.31925	0.321559	4.39516	0.00451494	0.0221555	ENSMUSG00000119992	18	57058810	57061335	+	2526	lncRNA	novel transcript	-	11	7	10	0	0	1	0.164277	0.113914	0.170517	0	0	0.017308
ENSMUSG00000022206	992.701	979.783	990.744	47.0491	52.3667	43.4105	987.743	47.6088	4.39061	1.7433e-146	9.36319e-144	Npr3	15	11839982	11907373	-	9389	protein_coding	natriuretic peptide receptor 3 [Source:MGI Symbol;Acc:MGI:97373]	-	1193	1083	1046	52	34	45	4.79333	4.74155	4.79859	0.227343	0.252852	0.209544
ENSMUSG00000031548	18.3063	9.04694	17.0491	0	0	1.92936	14.8008	0.643119	4.38602	0.000654474	0.00420409	Sfrp1	8	23901518	23939648	+	4372	protein_coding	secreted frizzled-related protein 1 [Source:MGI Symbol;Acc:MGI:892014]	-	22	10	18	0	0	2	0.189827	0.0940224	0.177335	0	0	0.0200001
ENSMUSG00000027048	4.16052	11.761	7.5774	0	0	0.964678	7.83298	0.321559	4.30581	0.00656072	0.0304363	Abcb11	2	69068626	69172960	-	5146	protein_coding	ATP-binding cassette, sub-family B (MDR/TAP), member 11 [Source:MGI Symbol;Acc:MGI:1351619]	-	5	13	8	0	0	1	0.0366536	0.103845	0.0669609	0	0	0.00849594
ENSMUSG00000036452	8.32105	0.904694	14.2076	0	1.5402	0	7.81112	0.513399	4.30236	0.00954026	0.0413229	Arhgap26	18	39126198	39509337	+	9723	protein_coding	Rho GTPase activating protein 26 [Source:MGI Symbol;Acc:MGI:1918552]	-	10	1	15	0	1	0	0.0387986	0.00422777	0.0664496	0	0.00718137	0
ENSMUSG00000030088	28.2916	18.9986	31.2568	3.61916	0	0	26.1823	1.20639	4.24301	9.50111e-06	9.17596e-05	Aldh1l1	6	90463409	90577185	+	4516	protein_coding	aldehyde dehydrogenase 1 family, member L1 [Source:MGI Symbol;Acc:MGI:1340024]	-	34	21	33	4	0	0	0.284015	0.191151	0.314747	0.0363583	0	0
ENSMUSG00000030623	6.65684	7.23755	8.52457	0	1.5402	0	7.47299	0.513399	4.23921	0.00704778	0.0321583	Prss23os	7	89159215	89161081	+	1592	lncRNA	protease, serine 23, opposite strand [Source:MGI Symbol;Acc:MGI:1916654]	-	8	8	9	0	1	0	0.189567	0.206566	0.243501	0	0.0438596	0
ENSMUSG00000020297	198.041	208.08	185.646	9.0479	3.08039	17.3642	197.256	9.83083	4.22509	1.53924e-32	8.80699e-31	Nsg2	11	31950463	32009202	+	4157	protein_coding	neuron specific gene family member 2 [Source:MGI Symbol;Acc:MGI:1202070]	-	238	230	196	10	2	18	2.1598	2.27436	2.03085	0.0987456	0.0335937	0.18931
ENSMUSG00000120501	8.32105	7.23755	5.68305	0.90479	0	0	7.08055	0.301597	4.16403	0.00920532	0.0402494	ENSMUSG00000120501	8	35877458	35882554	-	1831	lncRNA	novel transcript	-	10	8	6	1	0	0	0.206029	0.179603	0.141145	0.0224186	0	0
ENSMUSG00000008845	17.4742	18.9986	20.8378	1.80958	1.5402	0	19.1035	1.11659	4.14266	9.76347e-05	0.000766078	Cd163	6	124281615	124307486	+	5461	protein_coding	CD163 antigen [Source:MGI Symbol;Acc:MGI:2135946]	-	21	21	22	2	1	0	0.145065	0.158073	0.173521	0.0150333	0.012786	0
ENSMUSG00000022037	971.066	1090.16	813.623	47.9539	60.0676	61.7394	958.282	56.587	4.09315	1.94695e-114	7.20371e-112	Clu	14	66205932	66218996	+	3437	protein_coding	clusterin [Source:MGI Symbol;Acc:MGI:88423]	-	1167	1205	859	53	39	64	12.8088	14.4118	10.765	0.632986	0.792305	0.814108
ENSMUSG00000024459	19.9705	7.23755	10.4189	0	1.5402	0.964678	12.5423	0.834958	4.08496	0.00180872	0.0101637	H2-M5	17	37294953	37300429	-	2691	protein_coding	histocompatibility 2, M region locus 5 [Source:MGI Symbol;Acc:MGI:95917]	-	24	8	11	0	1	1	0.336445	0.122205	0.176068	0	0.0259474	0.0162468
ENSMUSG00000100301	24.131	16.2845	30.3096	1.80958	0	1.92936	23.575	1.24631	4.07825	1.90863e-05	0.000175089	6030407O03Rik	1	73657247	73903625	-	2442	lncRNA	RIKEN cDNA 6030407O03 gene [Source:MGI Symbol;Acc:MGI:1924410]	-	29	18	32	2	0	2	0.44799	0.302997	0.564424	0.0336188	0	0.0358068
ENSMUSG00000036169	200.537	166.464	160.072	5.42874	13.8618	13.5055	175.691	10.932	4.06145	2.80505e-29	1.411e-27	Sostdc1	12	36364138	36368451	+	1781	protein_coding	sclerostin domain containing 1 [Source:MGI Symbol;Acc:MGI:1913292]	-	241	184	169	6	9	14	5.10469	4.24683	4.08718	0.138288	0.352847	0.343673
ENSMUSG00000031972	47.43	56.9957	35.0455	0.90479	0	6.75275	46.4904	2.55251	4.05628	9.64171e-09	1.42951e-07	Acta1	8	124618508	124621490	-	1536	protein_coding	actin alpha 1, skeletal muscle [Source:MGI Symbol;Acc:MGI:87902]	-	57	63	37	1	0	7	1.39991	1.68601	1.03756	0.0267243	0	0.199245
ENSMUSG00000043747	58.2473	58.8051	23.6794	2.71437	1.5402	3.85871	46.9106	2.70443	4.05451	8.36707e-09	1.25055e-07	1520401A03Rik	17	23923462	23941757	-	4111	protein_coding	RIKEN cDNA 1520401A03 gene [Source:MGI Symbol;Acc:MGI:2443785]	-	70	65	25	3	1	4	0.642343	0.649946	0.261935	0.0299551	0.0169848	0.0425396
ENSMUSG00000022025	347.82	379.971	340.983	16.2862	20.0225	27.9757	356.258	21.4281	4.05096	9.85758e-57	1.12417e-54	Cnmd	14	79875130	79899610	-	1843	protein_coding	chondromodulin [Source:MGI Symbol;Acc:MGI:1341171]	-	418	420	360	18	13	29	8.55593	9.36775	8.41353	0.400908	0.492522	0.687946
ENSMUSG00000029373	10.8174	16.2845	6.63022	1.80958	0	0	11.244	0.603193	4.01808	0.00320664	0.0165501	Pf4	5	90920294	90921242	+	721	protein_coding	platelet factor 4 [Source:MGI Symbol;Acc:MGI:1888711]	-	13	18	7	2	0	0	0.680181	1.02624	0.418181	0.113866	0	0
ENSMUSG00000027068	89.8673	74.1849	90.9287	3.61916	1.5402	10.6115	84.9936	5.25694	3.91839	5.88521e-15	1.45169e-13	Dhrs9	2	69210789	69234877	+	4281	protein_coding	dehydrogenase/reductase (SDR family) member 9 [Source:MGI Symbol;Acc:MGI:2442798]	-	108	82	96	4	1	11	0.951689	0.787372	0.965889	0.0383542	0.0163103	0.112339
ENSMUSG00000024810	58.2473	72.3755	71.0381	0.90479	10.7814	3.85871	67.2203	5.18163	3.89006	5.81543e-12	1.1596e-10	Il33	19	29902514	29938118	+	2886	protein_coding	interleukin 33 [Source:MGI Symbol;Acc:MGI:1924375]	-	70	80	75	1	7	4	0.914994	1.13948	1.11935	0.0142233	0.169359	0.0605962
ENSMUSG00000115816	32.4521	28.9502	31.2568	3.61916	1.5402	0.964678	30.8863	2.04134	3.86309	9.83992e-07	1.11604e-05	Gm34589	14	103055600	103072194	-	5658	lncRNA	predicted gene, 34589 [Source:MGI Symbol;Acc:MGI:5593748]	-	39	32	33	4	1	1	0.260027	0.232487	0.251219	0.0290198	0.0123408	0.00772713
ENSMUSG00000039004	9.15315	8.14224	12.3133	0.90479	1.5402	0	9.86955	0.814995	3.74365	0.00543252	0.0260817	Bmp6	13	38529083	38684278	+	3900	protein_coding	bone morphogenetic protein 6 [Source:MGI Symbol;Acc:MGI:88182]	-	11	9	13	1	1	0	0.106401	0.0948613	0.143575	0.0105253	0.0179037	0
ENSMUSG00000027875	15.81	12.6657	12.3133	0	0	2.89403	13.5963	0.964678	3.6957	0.00159847	0.00911146	Hmgcs2	3	98187751	98218054	+	3290	protein_coding	3-hydroxy-3-methylglutaryl-Coenzyme A synthase 2 [Source:MGI Symbol;Acc:MGI:101939]	-	19	14	13	0	0	3	0.217858	0.174922	0.170196	0	0	0.0398664
ENSMUSG00000047363	18.3063	22.6173	16.102	0	3.08039	1.92936	19.0085	1.66992	3.66943	0.000165575	0.00123847	Cstad	2	30485052	30498955	+	1229	protein_coding	CSA-conditional, T cell activation-dependent protein [Source:MGI Symbol;Acc:MGI:1925867]	-	22	25	17	0	2	2	0.675285	0.836179	0.595797	0	0.113628	0.0711475
ENSMUSG00000032690	21.6347	19.9033	30.3096	1.80958	4.62059	0	23.9492	2.14339	3.66916	3.08682e-05	0.000271646	Oas2	5	120868398	120887918	-	4451	protein_coding	2'-5' oligoadenylate synthetase 2 [Source:MGI Symbol;Acc:MGI:2180852]	-	26	22	32	2	3	0	0.22036	0.203178	0.309666	0.0184446	0.0470621	0
ENSMUSG00000037989	48.2621	37.0924	37.887	0.90479	3.08039	5.78807	41.0805	3.25775	3.66595	4.70097e-08	6.38948e-07	Wnk2	13	49189779	49301490	-	8481	protein_coding	WNK lysine deficient protein kinase 2 [Source:MGI Symbol;Acc:MGI:1922857]	-	58	41	40	1	2	6	0.257987	0.198723	0.203149	0.00484006	0.0164661	0.0309304
ENSMUSG00000085925	19.1384	19.9033	12.3133	3.61916	0	0	17.1183	1.20639	3.64866	0.000523236	0.00344479	Rtl1	12	109555627	109566764	-	6358	protein_coding	retrotransposon Gaglike 1 [Source:MGI Symbol;Acc:MGI:2656842]	-	23	22	13	4	0	0	0.136466	0.142237	0.0880692	0.0258248	0	0
ENSMUSG00000019880	49.9263	34.3784	60.6192	8.14311	3.08039	0	48.3079	3.74117	3.64252	2.97628e-08	4.14686e-07	Rspo3	10	29328412	29411863	-	3090	protein_coding	R-spondin 3 [Source:MGI Symbol;Acc:MGI:1920030]	-	60	38	64	9	2	0	0.732503	0.505518	0.892119	0.119559	0.0451938	0
ENSMUSG00000115718	19.1384	15.3798	19.8907	0.90479	3.08039	0.964678	18.1363	1.64995	3.60945	0.000202638	0.00148434	Gm49179	14	119113294	119118272	+	4979	lncRNA	predicted gene, 49179 [Source:MGI Symbol;Acc:MGI:6118614]	-	23	17	21	1	2	1	0.174262	0.140352	0.181668	0.00824433	0.0280476	0.0087809
ENSMUSG00000106495	6.65684	11.761	8.52457	0.90479	1.5402	0	8.98081	0.814995	3.60441	0.0087358	0.0385199	Gm42755	9	109401800	109403292	-	1493	TEC	predicted gene 42755 [Source:MGI Symbol;Acc:MGI:5662892]	-	8	13	9	1	1	0	0.202137	0.357927	0.259647	0.027494	0.0467679	0
ENSMUSG00000091898	271.266	256.028	187.541	17.191	26.1833	17.3642	238.278	20.2462	3.6021	1.15492e-34	7.22911e-33	Tnnc1	14	30930269	30933686	+	1041	protein_coding	troponin C, cardiac/slow skeletal [Source:MGI Symbol;Acc:MGI:98779]	-	326	283	198	19	17	18	11.8136	11.175	8.19249	0.749205	1.14026	0.755968
ENSMUSG00000112097	6.65684	9.04694	9.47174	0.90479	0	0.964678	8.39184	0.623156	3.58416	0.0105711	0.0449577	Gm32515	10	67483245	67503270	+	2438	lncRNA	predicted gene, 32515 [Source:MGI Symbol;Acc:MGI:5591674]	-	8	10	10	1	0	1	0.123786	0.168608	0.176672	0.016837	0	0.0179328
ENSMUSG00000024039	17.4742	4.52347	17.0491	0	1.5402	1.92936	13.0156	1.15652	3.5645	0.00272979	0.0145026	Cbs	17	31827868	31856212	-	7485	protein_coding	cystathionine beta-synthase [Source:MGI Symbol;Acc:MGI:88285]	-	21	5	18	0	1	2	0.105839	0.0274593	0.103581	0	0.00932859	0.0116821
ENSMUSG00000023873	9.15315	5.42816	11.3661	0.90479	1.5402	0	8.64914	0.814995	3.54914	0.010633	0.0451861	1700010I14Rik	17	9207165	9230781	+	2292	protein_coding	RIKEN cDNA 1700010I14 gene [Source:MGI Symbol;Acc:MGI:1914181]	-	11	6	12	1	1	0	0.181048	0.107609	0.225511	0.0179095	0.0304644	0
ENSMUSG00000019326	248.799	246.981	175.227	20.8102	29.2637	11.5761	223.669	20.55	3.50106	3.31069e-30	1.71189e-28	Aoc3	11	101221431	101232764	+	4621	protein_coding	amine oxidase, copper containing 3 [Source:MGI Symbol;Acc:MGI:1306797]	-	299	273	185	23	19	12	2.44091	2.4285	1.7244	0.20431	0.287095	0.113534
ENSMUSG00000020053	5054.2	4879.01	6016.45	477.729	469.76	464.975	5316.56	470.821	3.49686	4.44988e-252	5.69927e-249	Igf1	10	87694127	87772904	+	9904	protein_coding	insulin-like growth factor 1 [Source:MGI Symbol;Acc:MGI:96432]	-	6074	5393	6352	528	305	482	23.1356	22.3837	27.6249	2.18837	2.15029	2.12774
ENSMUSG00000012428	11.6495	13.5704	11.3661	0.90479	1.5402	0.964678	12.1953	1.13655	3.48364	0.00227844	0.0123809	Steap4	5	8010457	8032213	+	3155	protein_coding	STEAP family member 4 [Source:MGI Symbol;Acc:MGI:1923560]	-	14	15	12	1	1	1	0.167396	0.195435	0.163826	0.0130106	0.0221314	0.0138574
ENSMUSG00000051617	11.6495	17.1892	17.0491	0	0	3.85871	15.2959	1.28624	3.45443	0.00131409	0.00772585	Krt9	11	100077607	100084072	-	2580	protein_coding	keratin 9 [Source:MGI Symbol;Acc:MGI:96696]	-	14	19	18	0	0	4	0.204703	0.302723	0.300507	0	0	0.0677831
ENSMUSG00000054247	9.15315	16.2845	10.4189	0	1.5402	1.92936	11.9522	1.15652	3.44145	0.00332272	0.0170803	Gm9939	8	35432206	35434881	+	2103	lncRNA	predicted gene 9939 [Source:MGI Symbol;Acc:MGI:3708775]	-	11	18	11	0	1	2	0.197319	0.351839	0.225297	0	0.0332023	0.0415788
ENSMUSG00000061723	12.4816	12.6657	7.5774	2.71437	0	0	10.9082	0.90479	3.41823	0.00606134	0.0284446	Tnnt3	7	142052573	142069746	+	1583	protein_coding	troponin T3, skeletal, fast [Source:MGI Symbol;Acc:MGI:109550]	-	15	14	8	3	0	0	0.357459	0.363545	0.217676	0.0777925	0	0
ENSMUSG00000031722	34.1163	15.3798	17.9963	1.80958	1.5402	2.89403	22.4975	2.08127	3.40334	7.43158e-05	0.000600659	Hp	8	110301760	110305804	-	1606	protein_coding	haptoglobin [Source:MGI Symbol;Acc:MGI:96211]	-	41	17	19	2	1	3	0.963063	0.435126	0.509576	0.051119	0.0434772	0.081669
ENSMUSG00000026051	2619.47	2702.32	1987.17	218.054	240.271	262.392	2436.32	240.239	3.34323	8.20461e-138	3.69207e-135	Ecrg4	1	43769762	43781738	+	902	protein_coding	ECRG4 augurin precursor [Source:MGI Symbol;Acc:MGI:1926146]	-	3148	2987	2098	241	156	272	131.657	136.126	100.184	10.9675	12.0761	13.1839
ENSMUSG00000078180	5.82473	11.761	12.3133	1.80958	0	0.964678	9.96634	0.924753	3.27119	0.00834168	0.0371361	Gm20900	13	120765730	120766201	-	472	processed_pseudogene	predicted gene, 20900 [Source:MGI Symbol;Acc:MGI:5434256]	-	7	13	13	2	0	1	0.559464	1.13217	1.18632	0.173934	0	0.0926274
ENSMUSG00000019359	427.702	417.969	372.24	61.5257	33.8843	31.8344	405.97	42.4148	3.22876	5.064e-46	4.39143e-44	Gdpd2	X	99773479	99782501	+	4609	protein_coding	glycerophosphodiester phosphodiesterase domain containing 2 [Source:MGI Symbol;Acc:MGI:1918834]	-	514	462	393	68	22	33	4.207	4.12047	3.67271	0.605619	0.333291	0.313032
ENSMUSG00000062275	7.48894	9.95163	13.2604	0.90479	1.5402	0.964678	10.2337	1.13655	3.22527	0.00673414	0.0310936	Fbxw24	9	109430184	109455125	-	1488	protein_coding	F-box and WD-40 domain protein 24 [Source:MGI Symbol;Acc:MGI:3646659]	-	9	11	14	1	1	1	0.228169	0.303879	0.405253	0.0275864	0.046925	0.0293818
ENSMUSG00000059022	49.0942	42.5206	33.1511	0.90479	7.70098	5.78807	41.5886	4.79795	3.21863	2.73872e-07	3.35046e-06	Kcp	6	29473161	29507951	-	7757	protein_coding	kielin/chordin-like protein [Source:MGI Symbol;Acc:MGI:2141640]	-	59	47	35	1	5	6	0.286929	0.249067	0.194346	0.0052918	0.0450074	0.0338173
ENSMUSG00000104610	20.8026	20.808	26.5209	4.52395	1.5402	0.964678	22.7105	2.34294	3.20982	8.78867e-05	0.00069657	Gm567	3	136995400	137006469	+	469	lncRNA	predicted gene 567 [Source:MGI Symbol;Acc:MGI:2685413]	-	25	23	28	5	1	1	2.01087	2.01589	2.5715	0.437618	0.148879	0.0932199
ENSMUSG00000017344	41.6052	28.0455	25.5737	1.80958	9.24118	0.964678	31.7415	4.00514	3.18268	1.19284e-05	0.00011362	Vtn	11	78389917	78393150	+	2030	protein_coding	vitronectin [Source:MGI Symbol;Acc:MGI:98940]	-	50	31	27	2	6	1	0.92916	0.627736	0.572887	0.0404419	0.206378	0.021537
ENSMUSG00000050395	27.4595	31.6643	32.2039	0.90479	6.16078	3.85871	30.4426	3.64143	3.17924	6.65856e-06	6.64658e-05	Tnfsf15	4	63642840	63663350	-	5828	protein_coding	tumor necrosis factor (ligand) superfamily, member 15 [Source:MGI Symbol;Acc:MGI:2180140]	-	33	35	34	1	4	4	0.213605	0.246865	0.251282	0.00704333	0.0479234	0.0300069
ENSMUSG00000023467	26.6273	22.6173	9.47174	1.80958	3.08039	1.92936	19.5721	2.27311	3.16349	0.000347353	0.00240176	Tulp2	7	45131301	45173056	+	3150	protein_coding	tubby-like protein 2 [Source:MGI Symbol;Acc:MGI:1861600]	Tub	32	25	10	2	2	2	0.383227	0.326243	0.136738	0.0260626	0.044333	0.0277588
ENSMUSG00000059146	90.6994	110.373	122.186	10.8575	16.9422	9.64678	107.753	12.4821	3.16074	9.20476e-17	2.56286e-15	Ntrk3	7	77825707	78387760	-	30170	protein_coding	neurotrophic tyrosine kinase, receptor, type 3 [Source:MGI Symbol;Acc:MGI:97385]	-	109	122	129	12	11	10	0.136291	0.166225	0.184169	0.0163269	0.025458	0.0144913
ENSMUSG00000036523	25.7952	27.1408	29.3624	5.42874	1.5402	1.92936	27.4328	2.9661	3.12701	1.88598e-05	0.000173107	Greb1	12	16720616	16850887	-	9580	protein_coding	gene regulated by estrogen in breast cancer protein [Source:MGI Symbol;Acc:MGI:2149712]	-	31	30	31	6	1	2	0.122071	0.128726	0.139379	0.0257089	0.00728857	0.00912737
ENSMUSG00000084989	162.26	197.223	148.706	25.3341	23.1029	10.6115	169.397	19.6828	3.12224	1.86904e-22	6.96187e-21	Crocc2	1	93096447	93158794	+	7132	protein_coding	ciliary rootlet coiled-coil, rootletin family member 2 [Source:MGI Symbol;Acc:MGI:3045962]	-	195	218	157	28	15	11	1.03143	1.25648	0.948177	0.161155	0.146855	0.0674315
ENSMUSG00000029660	8.32105	12.6657	11.3661	0	4.62059	0	10.7843	1.5402	3.12215	0.0101885	0.0435641	Tex26	5	149363125	149394444	+	2065	protein_coding	testis expressed 26 [Source:MGI Symbol;Acc:MGI:1923110]	-	10	14	12	0	3	0	0.182682	0.278689	0.250301	0	0.10144	0
ENSMUSG00000094796	584.137	459.584	470.746	65.1449	50.8265	56.916	504.823	57.6291	3.11562	1.50302e-58	1.77484e-56	BC147527	13	120761928	120770315	+	1595	protein_coding	cDNA sequence BC147527 [Source:MGI Symbol;Acc:MGI:4840510]	-	702	508	497	72	33	59	16.6032	13.0923	13.4214	1.85297	1.44464	1.61723
ENSMUSG00000022148	78.2178	75.9943	74.8268	16.2862	7.70098	1.92936	76.3463	8.63885	3.11545	1.14562e-10	2.05103e-09	Fyb	15	6552334	6692794	+	5384	protein_coding	FYN binding protein [Source:MGI Symbol;Acc:MGI:1346327]	-	94	84	79	18	5	2	0.658627	0.641336	0.632009	0.137235	0.0648444	0.0162408
ENSMUSG00000029838	33144.4	32251.4	31346.7	3528.68	4021.45	3625.26	32247.5	3725.13	3.11525	0	0	Ptn	6	36691864	36787155	-	3433	protein_coding	pleiotrophin [Source:MGI Symbol;Acc:MGI:97804]	-	39832	35649	33095	3900	2611	3758	437.698	426.859	415.231	46.6325	53.1056	47.8591
ENSMUSG00000021872	27.4595	22.6173	33.1511	4.52395	3.08039	1.92936	27.7426	3.1779	3.11225	1.56798e-05	0.000146012	Rnase10	14	51245208	51248215	+	1665	protein_coding	ribonuclease, RNase A family, 10 (non-active) [Source:MGI Symbol;Acc:MGI:1922269]	-	33	25	35	5	2	2	0.747681	0.617216	0.90543	0.123269	0.0838732	0.0525167
ENSMUSG00000036109	11.6495	14.4751	10.4189	2.71437	1.5402	0	12.1812	1.41819	3.09604	0.00455515	0.0223265	Mbnl3	X	50206146	50295409	-	8743	protein_coding	muscleblind like splicing factor 3 [Source:MGI Symbol;Acc:MGI:2444912]	-	14	16	11	3	1	0	0.0604065	0.0752265	0.0541918	0.014085	0.00798633	0
ENSMUSG00000029309	3698.71	3521.97	3689.24	472.3	357.326	450.505	3636.64	426.71	3.07967	8.37934e-190	8.20683e-187	Sparcl1	5	104226977	104261599	-	2937	protein_coding	SPARC-like 1 [Source:MGI Symbol;Acc:MGI:108110]	-	4445	3893	3895	522	232	467	57.0932	54.4869	57.1222	7.29565	5.51559	6.95175
ENSMUSG00000061082	27.4595	34.3784	20.8378	3.61916	4.62059	1.92936	27.5586	3.3897	3.07374	1.98058e-05	0.000180992	Plac1	X	52158872	52328988	-	1395	protein_coding	placental specific protein 1 [Source:MGI Symbol;Acc:MGI:1926287]	-	33	38	22	4	3	2	0.892393	1.11975	0.679281	0.117702	0.15016	0.0626812
ENSMUSG00000109321	102.349	70.5661	130.71	16.2862	10.7814	8.6821	101.208	11.9166	3.06738	5.82984e-14	1.33334e-12	A330076H08Rik	7	61579885	61632106	-	4448	lncRNA	RIKEN cDNA A330076H08 gene [Source:MGI Symbol;Acc:MGI:2443193]	-	123	78	138	18	7	9	1.04317	0.720844	1.33634	0.166114	0.109886	0.0884625
ENSMUSG00000086962	42.4373	29.8549	16.102	3.61916	3.08039	3.85871	29.4647	3.51942	3.05223	2.02332e-05	0.00018429	Gm12248	11	57954378	57983960	-	1462	protein_coding	predicted gene 12248 [Source:MGI Symbol;Acc:MGI:3651124]	-	51	33	17	4	2	4	1.31595	0.92785	0.500844	0.112308	0.0955191	0.119617
ENSMUSG00000079076	11.6495	9.95163	12.3133	2.71437	0	0.964678	11.3048	1.22635	3.04992	0.00629312	0.0293667	Gm3086	12	70010183	70016510	+	620	transcribed_processed_pseudogene	predicted gene 3086 [Source:MGI Symbol;Acc:MGI:3781262]	-	14	11	13	3	0	1	0.85183	0.72931	0.903136	0.198622	0	0.0705163
ENSMUSG00000052525	6.65684	6.33286	22.7322	1.80958	1.5402	0.964678	11.9073	1.43815	3.04894	0.00663139	0.0307214	Spdya	17	71859056	71896528	+	2198	protein_coding	speedy/RINGO cell cycle regulator family, member A [Source:MGI Symbol;Acc:MGI:1918141]	-	8	7	24	2	1	1	0.137303	0.130913	0.470311	0.0373508	0.0317673	0.0198909
ENSMUSG00000109394	133.969	85.0412	122.186	9.0479	10.7814	21.2229	113.732	13.6841	3.03569	3.89871e-15	9.76144e-14	A230057D06Rik	7	61354267	61578438	-	11357	lncRNA	RIKEN cDNA A230057D06 gene [Source:MGI Symbol;Acc:MGI:2442922]	-	161	94	129	10	7	22	0.534784	0.340232	0.489246	0.0361438	0.043037	0.0846916
ENSMUSG00000024164	577.481	588.956	558.833	65.1449	84.7108	64.6334	575.09	71.4964	3.03229	6.19452e-70	1.02118e-67	C3	17	57510970	57535136	-	5143	protein_coding	complement component 3 [Source:MGI Symbol;Acc:MGI:88227]	-	694	651	590	72	55	67	5.09049	5.20326	4.94125	0.574663	0.746713	0.56956
ENSMUSG00000041329	29.9558	13.5704	16.102	4.52395	3.08039	0	19.876	2.53478	2.98726	0.000700793	0.00446812	Atp1b2	11	69490562	69496768	-	4085	protein_coding	ATPase, Na+/K+ transporting, beta 2 polypeptide [Source:MGI Symbol;Acc:MGI:88109]	-	36	15	17	5	2	0	0.33245	0.150942	0.17925	0.050243	0.0341858	0
ENSMUSG00000100635	10.8174	14.4751	15.1548	1.80958	0	2.89403	13.4824	1.56787	2.96968	0.003237	0.0166706	Gm29157	1	43782075	43782686	+	612	lncRNA	predicted gene 29157 [Source:MGI Symbol;Acc:MGI:5579863]	-	13	16	16	2	0	3	0.801324	1.07468	1.12608	0.134146	0	0.214314
ENSMUSG00000026185	17131.4	16231.1	16770.7	2257.45	2273.33	2003.64	16711.1	2178.14	2.94068	7.46265e-302	1.24253e-298	Igfbp5	1	72897091	72914043	-	6006	protein_coding	insulin-like growth factor binding protein 5 [Source:MGI Symbol;Acc:MGI:96440]	-	20588	17941	17706	2495	1476	2077	129.314	122.793	126.98	17.0523	17.1597	15.1193
ENSMUSG00000029084	11.6495	9.95163	11.3661	0.90479	1.5402	1.92936	10.9891	1.45811	2.92984	0.00684297	0.0315	Cd38	5	44025895	44069717	+	3890	protein_coding	CD38 antigen [Source:MGI Symbol;Acc:MGI:107474]	-	14	11	12	1	1	2	0.135767	0.11624	0.132872	0.0105523	0.0179497	0.0224782
ENSMUSG00000101344	27.4595	31.6643	44.5172	8.14311	3.08039	1.92936	34.547	4.38429	2.9235	7.50835e-06	7.40604e-05	Gm29183	1	73789480	73881076	-	790	lncRNA	predicted gene 29183 [Source:MGI Symbol;Acc:MGI:5579889]	-	33	35	47	9	2	2	1.57581	1.82118	2.56255	0.467641	0.176771	0.110684
ENSMUSG00000047793	13889.5	13653.6	13241.5	1986.01	1828.21	1583.04	13594.9	1799.09	2.91786	6.41777e-230	7.63256e-227	Sned1	1	93163563	93228787	+	9491	protein_coding	sushi, nidogen and EGF-like domains 1 [Source:MGI Symbol;Acc:MGI:3045960]	-	16692	15092	13980	2195	1187	1641	66.3457	65.3651	63.4449	9.49336	8.73266	7.55924
[truncated: 520 more rows]

## Sheet: Day 7 down regulated genes
gene_id	day 7 LGK 1	day 7 LGK 2	day 7 LGK 3	day 7 DMSO 1	day 7 DMSO 2	day 7 DMSO 3	day 7 LGK	day 7 DMSO	log2FoldChange	pvalue	padj	gene_name	gene_chr	gene_start	gene_end	gene_strand	gene_length	gene_biotype	gene_description	tf_family	day 7 LGK 1_count	Day 7 LGK 2_count	Day 7 LGK 3_count	day 7 DMSO 1_count	day 7 DMSO 2_count	day 7 DMSO 3_count	day 7 LGK 1 _fpkm	day 7 LGK 2_fpkm	day 7 LGK 3_fpkm	day 7 DMSO 1_fpkm	day 7 DMSO 2_fpkm	day 7 DMSO 3_fpkm
[truncated: 537 more rows]

[truncated: 5 more sheets: Day14 LGKvsControl_DEG_all data, Day 14 up regulated genes, Day 14 down regulated genes, Ven diagram D7 and D14 up , Ven diagram D7 and D14 down ]
